# Supplementary material for: Taxonomic revision of grass frogs (Ptychadenidae, Ptychadena) endemic to the Ethiopian highlands
Source: Zookeys. 2021 Feb 11;1016:77–141. doi: 10.3897/zookeys.1016.59699 (PMC7892535; doi:10.3897/zookeys.1016.59699)
Supplement: XML Treatment for Ptychadena amharensis [file zookeys.1016.59699-treatment1.xml]

<!DOCTYPE tp:taxon-treatment
  PUBLIC "-//TaxonX//DTD Taxonomic Treatment Publishing DTD v0 20100105//EN" "tax-treatment-NSO.dtd">
<tp:taxon-treatment xmlns:tp="http://www.plazi.org/taxpub"><tp:treatment-meta><kwd-group><label>Taxon classification</label><kwd><named-content xmlns:xlink="http://www.w3.org/1999/xlink" content-type="kingdom">Animalia</named-content></kwd><kwd><named-content xmlns:xlink="http://www.w3.org/1999/xlink" content-type="order">Anura</named-content></kwd><kwd><named-content xmlns:xlink="http://www.w3.org/1999/xlink" content-type="family">Ptychadenidae</named-content></kwd></kwd-group><mixed-citation publication-type="journal"><person-group><name><surname>Goutte</surname><given-names>Sandra</given-names></name><name><surname>Reyes-Velasco*</surname><given-names>Jacobo</given-names></name><name><surname>Freilich</surname><given-names>Xenia</given-names></name><name><surname>Kassie</surname><given-names>Abeje</given-names></name><name><surname>Boissinot</surname><given-names>Stephane</given-names></name></person-group><article-title>Taxonomic revision of grass frogs (<tp:taxon-name><tp:taxon-name-part taxon-name-part-type="family">Ptychadenidae</tp:taxon-name-part></tp:taxon-name>, <italic><tp:taxon-name><tp:taxon-name-part taxon-name-part-type="genus" reg="Ptychadena">Ptychadena</tp:taxon-name-part></tp:taxon-name></italic>) endemic to the Ethiopian highlands</article-title><source>Zookeys</source><day>11</day><month>2</month><year>2021</year><volume>1016</volume><fpage>77</fpage><lpage>141</lpage><pub-id pub-id-type="doi">10.3897/zookeys.1016.59699</pub-id></mixed-citation></tp:treatment-meta><tp:nomenclature><tp:taxon-name><object-id xmlns:xlink="http://www.w3.org/1999/xlink" content-type="arpha" xlink:type="simple">90E568FB-8FB5-5810-81B3-0227A31044BC</object-id>
            <tp:taxon-name-part taxon-name-part-type="genus" reg="Ptychadena">Ptychadena</tp:taxon-name-part>
            <tp:taxon-name-part taxon-name-part-type="species" reg="amharensis">amharensis</tp:taxon-name-part>
          </tp:taxon-name><tp:taxon-authority>Smith, Noonan &amp; Colston, 2017</tp:taxon-authority></tp:nomenclature><tp:treatment-sec sec-type="type material" id="SECID0EB5DI"><title>Type material.</title><p><bold><italic>Holotype</italic>.</bold> by original designation. A juvenile (XF140) collected on 18 July 2011 by X. Freilich and S. Boissinot in Dejen, Amhara region, Ethiopia (<named-content xmlns:xlink="http://www.w3.org/1999/xlink" content-type="dwc:verbatimCoordinates" xlink:type="simple"><named-content content-type="geo-json" specific-use="{&#34;type&#34;:&#34;Point&#34;,&#34;coordinates&#34;:[38.140000,10.190800]}" id="NCID0EP5DI" xlink:type="simple">10.1908°N, 38.140°E</named-content></named-content>, 2425 m a.s.l.). <bold><italic>Paratypes</italic>.</bold> Three adult females (XF141, XF142, XF143) collected by X. Freilich and S. Boissinot on the same date and location. All type specimens and material examined are deposited at <named-content xmlns:xlink="http://www.w3.org/1999/xlink" content-type="dwc:institutional_code" xlink:type="simple">ZNHM</named-content>.</p></tp:treatment-sec><tp:treatment-sec sec-type="material" id="SECID0E45DI"><title>Material examined.</title><p>In addition to the type series, we examined one male (15–313) collected on 17 August 2015 by X. Freilich, J. Reyes-Velasco and S. Boissinot southeast of Debre Markos (<named-content xmlns:xlink="http://www.w3.org/1999/xlink" content-type="dwc:verbatimCoordinates" xlink:type="simple"><named-content content-type="geo-json" specific-use="{&#34;type&#34;:&#34;Point&#34;,&#34;coordinates&#34;:[37.856400,10.274500]}" id="NCID0EG6DI" xlink:type="simple">10.2745°N, 37.8564°E</named-content></named-content>, 2261 m a.s.l.), one female (15–367) collected on 19 August 2015 by X. Freilich J. Reyes-Velasco and S. Boissinot southwest of Debarq (<named-content xmlns:xlink="http://www.w3.org/1999/xlink" content-type="dwc:verbatimCoordinates" xlink:type="simple"><named-content content-type="geo-json" specific-use="{&#34;type&#34;:&#34;Point&#34;,&#34;coordinates&#34;:[37.799000,13.035900]}" id="NCID0EO6DI" xlink:type="simple">13.0359°N, 37.799°E</named-content></named-content>, 2583 m a.s.l.), one female (16–175) collected on 15 July 2016 by X. Freilich, J. Reyes-Velasco and S. Boissinot in Debre Markos (<named-content xmlns:xlink="http://www.w3.org/1999/xlink" content-type="dwc:verbatimCoordinates" xlink:type="simple"><named-content content-type="geo-json" specific-use="{&#34;type&#34;:&#34;Point&#34;,&#34;coordinates&#34;:[37.741400,10.351950]}" id="NCID0EW6DI" xlink:type="simple">10.35195°N, 37.7414°E</named-content></named-content>, 2803 m a.s.l.), one female (SB580) collected on 8 July 2018 by S. Goutte and Y. Bourgeois north-west of Debre Markos (<named-content xmlns:xlink="http://www.w3.org/1999/xlink" content-type="dwc:verbatimCoordinates" xlink:type="simple"><named-content content-type="geo-json" specific-use="{&#34;type&#34;:&#34;Point&#34;,&#34;coordinates&#34;:[37.657100,10.356600]}" id="NCID0E56DI" xlink:type="simple">10.3566°N, 37.6571°E</named-content></named-content>, 2589 m a.s.l.), one female (SB584) collected on 8 July 2018 by S. Goutte and Y. Bourgeois in Debre Markos (<named-content xmlns:xlink="http://www.w3.org/1999/xlink" content-type="dwc:verbatimCoordinates" xlink:type="simple"><named-content content-type="geo-json" specific-use="{&#34;type&#34;:&#34;Point&#34;,&#34;coordinates&#34;:[37.741400,10.351950]}" id="NCID0EHAAK" xlink:type="simple">10.35195°N, 37.7414°E</named-content></named-content>, 2388 m a.s.l.) and five males (SB591, SB592, SB593, SB597 and SB606) collected on 9 July 2018 by S. Goutte and Y. Bourgeois in Debre Markos (<named-content xmlns:xlink="http://www.w3.org/1999/xlink" content-type="dwc:verbatimCoordinates" xlink:type="simple"><named-content content-type="geo-json" specific-use="{&#34;type&#34;:&#34;Point&#34;,&#34;coordinates&#34;:[37.741400,10.352000]}" id="NCID0EPAAK" xlink:type="simple">10.3520°N, 37.7414°E</named-content></named-content>, 2388 m a.s.l.).</p></tp:treatment-sec><tp:treatment-sec sec-type="diagnosis" id="SECID0EUAAK"><title>Diagnosis.</title><p>Medium-sized species (male (6) <abbrev xmlns:xlink="http://www.w3.org/1999/xlink" xlink:title="snout-vent length" id="ABBRID0E1AAK" xlink:type="simple">SVL</abbrev> 36.9 ± 2.7 mm, female (7) <abbrev xmlns:xlink="http://www.w3.org/1999/xlink" xlink:title="snout-vent length" id="ABBRID0E5AAK" xlink:type="simple">SVL</abbrev> 42.5 ± 2.0 mm) of the <italic><tp:taxon-name><tp:taxon-name-part taxon-name-part-type="genus" reg="Ptychadena"/><tp:taxon-name-part taxon-name-part-type="species" reg="cooperi">cooperi</tp:taxon-name-part></tp:taxon-name></italic> species group (Fig. <xref ref-type="fig" rid="F9">9</xref>). It differs from other members of the <italic><tp:taxon-name><tp:taxon-name-part taxon-name-part-type="genus" reg="Ptychadena">Ptychadena</tp:taxon-name-part> <tp:taxon-name-part taxon-name-part-type="species" reg="neumanni">neumanni</tp:taxon-name-part></tp:taxon-name></italic> species complex by the following combination of characters: (1) tibia half of the snout-vent length, (2) eye close to one another (male <abbrev xmlns:xlink="http://www.w3.org/1999/xlink" xlink:title="inter-orbital distance" id="ABBRID0E2BAK" xlink:type="simple">IOD</abbrev>/<abbrev xmlns:xlink="http://www.w3.org/1999/xlink" xlink:title="head width" id="ABBRID0E6BAK" xlink:type="simple">HW</abbrev> 0.16 ± 0.02, female <abbrev xmlns:xlink="http://www.w3.org/1999/xlink" xlink:title="inter-orbital distance" id="ABBRID0EDCAK" xlink:type="simple">IOD</abbrev>/<abbrev xmlns:xlink="http://www.w3.org/1999/xlink" xlink:title="head width" id="ABBRID0EHCAK" xlink:type="simple">HW</abbrev> 0.17 ± 0.02), (3) vertical light stripe on the tympanum, (4) vocal sacs are light grey to cream, sometimes mottled with light grey, (5) adult males’ bodies covered in small warts.</p><fig id="F9" position="float" orientation="portrait"><object-id xmlns:xlink="http://www.w3.org/1999/xlink" content-type="doi" xlink:type="simple">10.3897/zookeys.1016.59699.figure9</object-id><object-id xmlns:xlink="http://www.w3.org/1999/xlink" content-type="arpha" xlink:type="simple">882A1A29-FEB1-5C1E-A199-6F6D20C44F9E</object-id><label>Figure 9.</label><caption><p><italic><tp:taxon-name><tp:taxon-name-part taxon-name-part-type="genus" reg="Ptychadena">Ptychadena</tp:taxon-name-part> <tp:taxon-name-part taxon-name-part-type="species" reg="amharensis">amharensis</tp:taxon-name-part></tp:taxon-name></italic><bold>A</bold> live male (SB593; left) and female (SB580, right) <bold>B</bold> dorsal and ventral views of the same individuals (male left, female right) after euthanasia and before fixation.</p></caption><graphic xmlns:xlink="http://www.w3.org/1999/xlink" xlink:href="zookeys-1016-077-g009.jpg" position="float" orientation="portrait" xlink:type="simple" id="oo_508425.jpg"><uri content-type="original_file" xlink:type="simple">https://binary.pensoft.net/fig/508425</uri></graphic></fig></tp:treatment-sec><tp:treatment-sec sec-type="comparisons" id="SECID0EHDAK"><title>Comparison.</title><p><italic><tp:taxon-name><tp:taxon-name-part taxon-name-part-type="genus" reg="Ptychadena">Ptychadena</tp:taxon-name-part> <tp:taxon-name-part taxon-name-part-type="species" reg="amharensis">amharensis</tp:taxon-name-part></tp:taxon-name></italic> is smaller than <italic><tp:taxon-name><tp:taxon-name-part taxon-name-part-type="genus" reg="Ptychadena">P.</tp:taxon-name-part> <tp:taxon-name-part taxon-name-part-type="species" reg="cooperi">cooperi</tp:taxon-name-part></tp:taxon-name></italic> and larger than <italic><tp:taxon-name><tp:taxon-name-part taxon-name-part-type="genus" reg="Ptychadena">P.</tp:taxon-name-part> <tp:taxon-name-part taxon-name-part-type="species" reg="nana">nana</tp:taxon-name-part></tp:taxon-name></italic> and <italic><tp:taxon-name><tp:taxon-name-part taxon-name-part-type="genus" reg="Ptychadena">P.</tp:taxon-name-part> <tp:taxon-name-part taxon-name-part-type="species" reg="robeensis">robeensis</tp:taxon-name-part></tp:taxon-name></italic> sp. nov. It has shorter hindlimbs than <italic><tp:taxon-name><tp:taxon-name-part taxon-name-part-type="genus" reg="Ptychadena">P.</tp:taxon-name-part> <tp:taxon-name-part taxon-name-part-type="species" reg="doro">doro</tp:taxon-name-part></tp:taxon-name></italic> sp. nov., <italic><tp:taxon-name><tp:taxon-name-part taxon-name-part-type="genus" reg="Ptychadena">P.</tp:taxon-name-part> <tp:taxon-name-part taxon-name-part-type="species" reg="neumanni">neumanni</tp:taxon-name-part></tp:taxon-name></italic>, <italic><tp:taxon-name><tp:taxon-name-part taxon-name-part-type="genus" reg="Ptychadena">P.</tp:taxon-name-part> <tp:taxon-name-part taxon-name-part-type="species" reg="goweri">goweri</tp:taxon-name-part></tp:taxon-name></italic>, and <italic><tp:taxon-name><tp:taxon-name-part taxon-name-part-type="genus" reg="Ptychadena">P.</tp:taxon-name-part> <tp:taxon-name-part taxon-name-part-type="species" reg="harenna">harenna</tp:taxon-name-part></tp:taxon-name></italic>. <italic><tp:taxon-name><tp:taxon-name-part taxon-name-part-type="genus" reg="Ptychadena">Ptychadena</tp:taxon-name-part> <tp:taxon-name-part taxon-name-part-type="species" reg="amharensis">amharensis</tp:taxon-name-part></tp:taxon-name></italic> has a shorter head than <italic><tp:taxon-name><tp:taxon-name-part taxon-name-part-type="genus" reg="Ptychadena">P.</tp:taxon-name-part> <tp:taxon-name-part taxon-name-part-type="species" reg="beka">beka</tp:taxon-name-part></tp:taxon-name></italic> sp. nov., <italic><tp:taxon-name><tp:taxon-name-part taxon-name-part-type="genus" reg="Ptychadena">P.</tp:taxon-name-part> <tp:taxon-name-part taxon-name-part-type="species" reg="neumanni">neumanni</tp:taxon-name-part></tp:taxon-name></italic>, <italic><tp:taxon-name><tp:taxon-name-part taxon-name-part-type="genus" reg="Ptychadena">P.</tp:taxon-name-part> <tp:taxon-name-part taxon-name-part-type="species" reg="harenna">harenna</tp:taxon-name-part></tp:taxon-name></italic> and <italic><tp:taxon-name><tp:taxon-name-part taxon-name-part-type="genus" reg="Ptychadena">P.</tp:taxon-name-part> <tp:taxon-name-part taxon-name-part-type="species" reg="goweri">goweri</tp:taxon-name-part></tp:taxon-name></italic>. The species’ interorbital distance is shorter than in <italic><tp:taxon-name><tp:taxon-name-part taxon-name-part-type="genus" reg="Ptychadena">P.</tp:taxon-name-part> <tp:taxon-name-part taxon-name-part-type="species" reg="doro">doro</tp:taxon-name-part></tp:taxon-name></italic> sp. nov., <italic><tp:taxon-name><tp:taxon-name-part taxon-name-part-type="genus" reg="Ptychadena">P.</tp:taxon-name-part> <tp:taxon-name-part taxon-name-part-type="species" reg="delphina">delphina</tp:taxon-name-part></tp:taxon-name></italic> sp. nov., <italic><tp:taxon-name><tp:taxon-name-part taxon-name-part-type="genus" reg="Ptychadena">P.</tp:taxon-name-part> <tp:taxon-name-part taxon-name-part-type="species" reg="erlangeri">erlangeri</tp:taxon-name-part></tp:taxon-name></italic>, <italic><tp:taxon-name><tp:taxon-name-part taxon-name-part-type="genus" reg="Ptychadena">P.</tp:taxon-name-part> <tp:taxon-name-part taxon-name-part-type="species" reg="levenorum">levenorum</tp:taxon-name-part></tp:taxon-name></italic>, <italic><tp:taxon-name><tp:taxon-name-part taxon-name-part-type="genus" reg="Ptychadena">P.</tp:taxon-name-part> <tp:taxon-name-part taxon-name-part-type="species" reg="goweri">goweri</tp:taxon-name-part></tp:taxon-name></italic>, <italic><tp:taxon-name><tp:taxon-name-part taxon-name-part-type="genus" reg="Ptychadena">P.</tp:taxon-name-part> <tp:taxon-name-part taxon-name-part-type="species" reg="nana">nana</tp:taxon-name-part></tp:taxon-name></italic>, <italic><tp:taxon-name><tp:taxon-name-part taxon-name-part-type="genus" reg="Ptychadena">P.</tp:taxon-name-part> <tp:taxon-name-part taxon-name-part-type="species" reg="neumanni">neumanni</tp:taxon-name-part></tp:taxon-name></italic>, and <italic><tp:taxon-name><tp:taxon-name-part taxon-name-part-type="genus" reg="Ptychadena">P.</tp:taxon-name-part> <tp:taxon-name-part taxon-name-part-type="species" reg="robeensis">robeensis</tp:taxon-name-part></tp:taxon-name></italic> sp. nov.</p></tp:treatment-sec><tp:treatment-sec sec-type="description" id="SECID0EUKAK"><title>Description of the holotype.</title><p>Juvenile, in poor condition (Fig. <xref ref-type="fig" rid="F10">10</xref>). Right hind limb missing. No visible ridges or coloration on the back due to the poor condition of the specimen. Finger formula: 1&lt;2&lt;4&lt;3, hand free of webbing. Toe formula: 1&lt;2&lt;5&lt;3&lt;4. Toe webbing indistinguishable. Tongue bifurcated and free for half is length. Maxillary and premaxillary teeth present, vomerine teeth not visible. Throat cream.</p><fig id="F10" position="float" orientation="portrait"><object-id xmlns:xlink="http://www.w3.org/1999/xlink" content-type="doi" xlink:type="simple">10.3897/zookeys.1016.59699.figure10</object-id><object-id xmlns:xlink="http://www.w3.org/1999/xlink" content-type="arpha" xlink:type="simple">146042DF-35B4-5DA4-9B64-7BCF5B5568AA</object-id><label>Figure 10.</label><caption><p>Type specimens of <italic><tp:taxon-name><tp:taxon-name-part taxon-name-part-type="genus" reg="Ptychadena">Ptychadena</tp:taxon-name-part> <tp:taxon-name-part taxon-name-part-type="species" reg="amharensis">amharensis</tp:taxon-name-part></tp:taxon-name></italic><bold>A</bold> dorsal and ventral views of the juvenile holotype (XF140) <bold>B</bold> dorsal and ventral views of one of the three adult female paratypes (XF141).</p></caption><graphic xmlns:xlink="http://www.w3.org/1999/xlink" xlink:href="zookeys-1016-077-g010.jpg" position="float" orientation="portrait" xlink:type="simple" id="oo_508426.jpg"><uri content-type="original_file" xlink:type="simple">https://binary.pensoft.net/fig/508426</uri></graphic></fig><p>Measurements of the holotype (mm): <abbrev xmlns:xlink="http://www.w3.org/1999/xlink" xlink:title="snout-vent length" id="ABBRID0E3LAK" xlink:type="simple">SVL</abbrev> 21.4, <abbrev xmlns:xlink="http://www.w3.org/1999/xlink" xlink:title="head width" id="ABBRID0EAMAK" xlink:type="simple">HW</abbrev> 8.8, <abbrev xmlns:xlink="http://www.w3.org/1999/xlink" xlink:title="head length" id="ABBRID0EEMAK" xlink:type="simple">HL</abbrev> 9.3, <abbrev xmlns:xlink="http://www.w3.org/1999/xlink" xlink:title="snout length" id="ABBRID0EIMAK" xlink:type="simple">SL</abbrev> 3.7, <abbrev xmlns:xlink="http://www.w3.org/1999/xlink" xlink:title="snout-nostril distance" id="ABBRID0EMMAK" xlink:type="simple">NS</abbrev> 2.1, <abbrev xmlns:xlink="http://www.w3.org/1999/xlink" xlink:title="inter-nares distance" id="ABBRID0EQMAK" xlink:type="simple">IND</abbrev> 2.1, <abbrev xmlns:xlink="http://www.w3.org/1999/xlink" xlink:title="eye-nostril distance" id="ABBRID0EUMAK" xlink:type="simple">EN</abbrev> 1.8, <abbrev xmlns:xlink="http://www.w3.org/1999/xlink" xlink:title="inter-orbital distance" id="ABBRID0EYMAK" xlink:type="simple">IOD</abbrev> 1.6, <abbrev xmlns:xlink="http://www.w3.org/1999/xlink" xlink:title="eye-tympanum distance" id="ABBRID0E3MAK" xlink:type="simple">ETD</abbrev> 0.9, <abbrev xmlns:xlink="http://www.w3.org/1999/xlink" xlink:title="tympanum diameter" id="ABBRID0EANAK" xlink:type="simple">TD</abbrev> 1.6, <abbrev xmlns:xlink="http://www.w3.org/1999/xlink" xlink:title="eye diameter" id="ABBRID0EENAK" xlink:type="simple">ED</abbrev> 2, <abbrev xmlns:xlink="http://www.w3.org/1999/xlink" xlink:title="upper eyelid width" id="ABBRID0EINAK" xlink:type="simple">UEW</abbrev> 1.1, <abbrev xmlns:xlink="http://www.w3.org/1999/xlink" xlink:title="forearm length" id="ABBRID0EMNAK" xlink:type="simple">FLL</abbrev> 3.9, <abbrev xmlns:xlink="http://www.w3.org/1999/xlink" xlink:title="hand length" id="ABBRID0EQNAK" xlink:type="simple">HAL</abbrev> 4.9, F4DW 0.3, <abbrev xmlns:xlink="http://www.w3.org/1999/xlink" xlink:title="thigh length" id="ABBRID0EUNAK" xlink:type="simple">THL</abbrev> 9.6, <abbrev xmlns:xlink="http://www.w3.org/1999/xlink" xlink:title="tibia length" id="ABBRID0EYNAK" xlink:type="simple">TL</abbrev> 9.7, <abbrev xmlns:xlink="http://www.w3.org/1999/xlink" xlink:title="foot length" id="ABBRID0E3NAK" xlink:type="simple">FL</abbrev> 10.1, T4DW 0.3, <abbrev xmlns:xlink="http://www.w3.org/1999/xlink" xlink:title="metatarsal tubercle length" id="ABBRID0EAOAK" xlink:type="simple">MTL</abbrev> 0.9.</p></tp:treatment-sec><tp:treatment-sec sec-type="Coloration of the holotype in preservative" id="SECID0EEOAK"><title>Coloration of the holotype in preservative.</title><p>Dorsal background color is grey, with almost completely faded away dark grey markings in between the eyes and on the upper part of the dorsum. Dark brown canthal stripe from the tip of the snout to the back of the jaw. No vertical stripe or blotch on the tympanum. Upper lip, throat, and posterior part of flanks cream. Irregular dark brown markings on the anterior third of the flanks. Ventrum, ventral side of the thighs and tibias uniformly cream. Faint dark brown bars on the tibia. Thighs posteriorly dark brown with large cream spots.</p></tp:treatment-sec><tp:treatment-sec sec-type="variation" id="SECID0EJOAK"><title>Variations.</title><p>In life, background coloration varies from dark orange to light olive or yellowish brown. Small, more or less distinct, dark brown blotches distributed on the dorsal ridges and on the antero-dorsal part of the flanks. Cream or sand-colored thin or wide vertebral stripe present in all examined specimens.</p><p>Iris bicolored, with the upper third silver to sand color, and the lower two thirds brown or copper to dark brown. Upper and lower jaws with light brown irregular markings. Dark brown canthal stripe from the tip of the snout to the back of the upper jaw. More or less distinct cream-colored vertical stripe or blotch on the tympanum. Light thin stripe on the tibia, extending over the lower third of the thigh. Back thighs light yellowish grey to greenish yellow reticulated with dark grey. Ventrum white to light yellow, throat white to bright yellow. Vocal sacs cream or light grey sometimes molted with light grey. Dorsum and hindlimbs of adult males covered in small warts.</p></tp:treatment-sec><tp:treatment-sec sec-type="habitat" id="SECID0EPOAK"><title>Habitat, distribution, and natural history.</title><p><italic><tp:taxon-name><tp:taxon-name-part taxon-name-part-type="genus" reg="Ptychadena">Ptychadena</tp:taxon-name-part> <tp:taxon-name-part taxon-name-part-type="species" reg="amharensis">amharensis</tp:taxon-name-part></tp:taxon-name></italic> is found in the Amhara plateau, at elevations ranging from 1824 m to 2642 m a.s.l. This species is found notably around Debre Markos, Enjebara, Bahar Dar and Gondar. The northern-most individuals were found just south of Debarq (<named-content xmlns:xlink="http://www.w3.org/1999/xlink" content-type="dwc:verbatimCoordinates" xlink:type="simple"><named-content content-type="geo-json" specific-use="{&#34;type&#34;:&#34;Point&#34;,&#34;coordinates&#34;:[37.863700,13.109800]}" id="NCID0EDPAK" xlink:type="simple">13.1098°N, 37.8637°E</named-content></named-content>), while the southernmost individuals were found around Dejen (<named-content xmlns:xlink="http://www.w3.org/1999/xlink" content-type="dwc:verbatimCoordinates" xlink:type="simple"><named-content content-type="geo-json" specific-use="{&#34;type&#34;:&#34;Point&#34;,&#34;coordinates&#34;:[38.140100,10.190800]}" id="NCID0ELPAK" xlink:type="simple">10.1908°N, 38.1401°E</named-content></named-content>), just North of the Blue Nile. This species has not been found south of the Blue Nile.</p><p>Males are found calling at night from flooded grass fields, sometimes aggregating in important numbers, in sympatry with <italic><tp:taxon-name><tp:taxon-name-part taxon-name-part-type="genus" reg="Ptychadena">Ptychadena</tp:taxon-name-part> <tp:taxon-name-part taxon-name-part-type="species" reg="wadei">wadei</tp:taxon-name-part></tp:taxon-name></italic> and <italic><tp:taxon-name><tp:taxon-name-part taxon-name-part-type="genus" reg="Ptychadena">Ptychadena</tp:taxon-name-part> <tp:taxon-name-part taxon-name-part-type="species" reg="pumilio">pumilio</tp:taxon-name-part></tp:taxon-name></italic> south of Bahar Dar.</p></tp:treatment-sec><tp:treatment-sec sec-type="Advertisement call" id="SECID0EIQAK"><title>Advertisement call.</title><p><italic><tp:taxon-name><tp:taxon-name-part taxon-name-part-type="genus" reg="Ptychadena">Ptychadena</tp:taxon-name-part> <tp:taxon-name-part taxon-name-part-type="species" reg="amharensis">amharensis</tp:taxon-name-part></tp:taxon-name></italic> males produce calls (4 males, 47 calls) of 355 ± 276 ms duration, containing 4 ± 3.5 pulsed notes. Each note is 43 ± 15 ms in duration and pulses are indistinct. Call rate is highly dependent of the social context as <italic><tp:taxon-name><tp:taxon-name-part taxon-name-part-type="genus" reg="Ptychadena">P.</tp:taxon-name-part> <tp:taxon-name-part taxon-name-part-type="species" reg="amharensis">amharensis</tp:taxon-name-part></tp:taxon-name></italic> tends to call in large choruses and their motivation to call is linked to the number of acoustically active conspecific males in their direct surroundings. Call dominant frequency is 2224 ± 158 Hz. Notes are frequency modulated, with an increase in dominant frequency within each note.</p><p>Within the <italic><tp:taxon-name><tp:taxon-name-part taxon-name-part-type="genus" reg="Ptychadena">P.</tp:taxon-name-part> <tp:taxon-name-part taxon-name-part-type="species" reg="neumanni">neumanni</tp:taxon-name-part></tp:taxon-name></italic> complex, the call of <italic><tp:taxon-name><tp:taxon-name-part taxon-name-part-type="genus" reg="Ptychadena">P.</tp:taxon-name-part> <tp:taxon-name-part taxon-name-part-type="species" reg="amharensis">amharensis</tp:taxon-name-part></tp:taxon-name></italic> can be distinguished from those of <italic><tp:taxon-name><tp:taxon-name-part taxon-name-part-type="genus" reg="Ptychadena">P.</tp:taxon-name-part> <tp:taxon-name-part taxon-name-part-type="species" reg="erlangeri">erlangeri</tp:taxon-name-part></tp:taxon-name></italic>, <italic><tp:taxon-name><tp:taxon-name-part taxon-name-part-type="genus" reg="Ptychadena">P.</tp:taxon-name-part> <tp:taxon-name-part taxon-name-part-type="species" reg="levenorum">levenorum</tp:taxon-name-part></tp:taxon-name></italic>, <italic><tp:taxon-name><tp:taxon-name-part taxon-name-part-type="genus" reg="Ptychadena">P.</tp:taxon-name-part> <tp:taxon-name-part taxon-name-part-type="species" reg="nana">nana</tp:taxon-name-part></tp:taxon-name></italic>, <italic><tp:taxon-name><tp:taxon-name-part taxon-name-part-type="genus" reg="Ptychadena">P.</tp:taxon-name-part> <tp:taxon-name-part taxon-name-part-type="species" reg="robeensis">robeensis</tp:taxon-name-part></tp:taxon-name></italic> sp. nov., <italic><tp:taxon-name><tp:taxon-name-part taxon-name-part-type="genus" reg="Ptychadena">P.</tp:taxon-name-part> <tp:taxon-name-part taxon-name-part-type="species" reg="beka">beka</tp:taxon-name-part></tp:taxon-name></italic> sp. nov., <italic><tp:taxon-name><tp:taxon-name-part taxon-name-part-type="genus" reg="Ptychadena">P.</tp:taxon-name-part> <tp:taxon-name-part taxon-name-part-type="species" reg="delphina">delphina</tp:taxon-name-part></tp:taxon-name></italic> sp. nov., <italic><tp:taxon-name><tp:taxon-name-part taxon-name-part-type="genus" reg="Ptychadena">P.</tp:taxon-name-part> <tp:taxon-name-part taxon-name-part-type="species" reg="goweri">goweri</tp:taxon-name-part></tp:taxon-name></italic>, and <italic><tp:taxon-name><tp:taxon-name-part taxon-name-part-type="genus" reg="Ptychadena">P.</tp:taxon-name-part> <tp:taxon-name-part taxon-name-part-type="species" reg="neumanni">neumanni</tp:taxon-name-part></tp:taxon-name></italic> call type 2 by the indistinct pulses of its notes. It is distinct from <italic><tp:taxon-name><tp:taxon-name-part taxon-name-part-type="genus" reg="Ptychadena">P.</tp:taxon-name-part> <tp:taxon-name-part taxon-name-part-type="species" reg="doro">doro</tp:taxon-name-part></tp:taxon-name></italic> sp. nov. by having calls composed of multiple notes, a higher dominant frequency and wider frequency bandwidth. The call of <italic><tp:taxon-name><tp:taxon-name-part taxon-name-part-type="genus" reg="Ptychadena">P.</tp:taxon-name-part> <tp:taxon-name-part taxon-name-part-type="species" reg="amharensis">amharensis</tp:taxon-name-part></tp:taxon-name></italic> is distinguishable from <italic><tp:taxon-name><tp:taxon-name-part taxon-name-part-type="genus" reg="Ptychadena">P.</tp:taxon-name-part> <tp:taxon-name-part taxon-name-part-type="species" reg="neumanni">neumanni</tp:taxon-name-part></tp:taxon-name></italic> call type 1 by having frequency-modulated notes and note groups and longer notes. The call of <italic><tp:taxon-name><tp:taxon-name-part taxon-name-part-type="genus" reg="Ptychadena">P.</tp:taxon-name-part> <tp:taxon-name-part taxon-name-part-type="species" reg="amharensis">amharensis</tp:taxon-name-part></tp:taxon-name></italic> resemble most the call of its closely related <italic><tp:taxon-name><tp:taxon-name-part taxon-name-part-type="genus" reg="Ptychadena">P.</tp:taxon-name-part> <tp:taxon-name-part taxon-name-part-type="species" reg="cooperi">cooperi</tp:taxon-name-part></tp:taxon-name></italic>, although with a higher peak frequency, reflective of the smaller size of the species, and notes grouped within each call while the notes of <italic><tp:taxon-name><tp:taxon-name-part taxon-name-part-type="genus" reg="Ptychadena">P.</tp:taxon-name-part> <tp:taxon-name-part taxon-name-part-type="species" reg="cooperi">cooperi</tp:taxon-name-part></tp:taxon-name></italic> calls are regularly spaced.</p></tp:treatment-sec><tp:treatment-sec sec-type="remarks" id="SECID0EWWAK"><title>Remarks.</title><p>Neither the holotype designated by Smith et al. (2017), which is a juvenile in poor condition with one missing leg, nor the diagnosis provided in the original description provide characters allowing the distinction between <italic><tp:taxon-name><tp:taxon-name-part taxon-name-part-type="genus" reg="Ptychadena">P.</tp:taxon-name-part> <tp:taxon-name-part taxon-name-part-type="species" reg="amharensis">amharensis</tp:taxon-name-part></tp:taxon-name></italic> and other species of the <italic><tp:taxon-name><tp:taxon-name-part taxon-name-part-type="genus" reg="Ptychadena">P.</tp:taxon-name-part> <tp:taxon-name-part taxon-name-part-type="species" reg="neumanni">neumanni</tp:taxon-name-part></tp:taxon-name></italic> complex. The <abbrev xmlns:xlink="http://www.w3.org/1999/xlink" xlink:title="snout-vent length" id="ABBRID0ESXAK" xlink:type="simple">SVL</abbrev> values given for males and females in <xref ref-type="bibr" rid="B28">Smith et al. (2017a</xref>, <xref ref-type="bibr" rid="B29">b</xref>) do not correspond to measurements taken on the type series (holotype: juvenile <abbrev xmlns:xlink="http://www.w3.org/1999/xlink" xlink:title="snout-vent length" id="ABBRID0E5XAK" xlink:type="simple">SVL</abbrev> 21.8 mm, paratypes: adult females, <abbrev xmlns:xlink="http://www.w3.org/1999/xlink" xlink:title="snout-vent length" id="ABBRID0ECYAK" xlink:type="simple">SVL</abbrev> 40.2, 43.3, 43.8 mm) and were taken from a summary table (table 4 in <xref ref-type="bibr" rid="B6">Freilich et al. 2014</xref>) with no acknowledgement of the original data, and specimens of the type series have evidently not been examined by the authors. The altitudinal range for the species was taken from the same table, but values were rounded in <xref ref-type="bibr" rid="B28">Smith et al. (2017a</xref>, <xref ref-type="bibr" rid="B29">b</xref>).</p></tp:treatment-sec><ref-list><ref id="B28"><mixed-citation xmlns:xlink="http://www.w3.org/1999/xlink" xlink:type="simple"><person-group><name name-style="western"><surname>Smith</surname><given-names>ML</given-names></name><name name-style="western"><surname>Noonan</surname><given-names>BP</given-names></name><name name-style="western"><surname>Colston</surname><given-names>TJ</given-names></name></person-group> (<year>2017a</year>) The role of climatic and geological events in generating diversity in Ethiopian grass frogs (genus <italic><tp:taxon-name><tp:taxon-name-part taxon-name-part-type="genus">Ptychadena</tp:taxon-name-part></tp:taxon-name></italic>). Royal Society Open Science 4: 170021. <ext-link xlink:type="simple" ext-link-type="doi" xlink:href="10.1098/rsos.170021">https://doi.org/10.1098/rsos.170021</ext-link></mixed-citation></ref><ref id="B29"><mixed-citation xmlns:xlink="http://www.w3.org/1999/xlink" xlink:type="simple"><person-group><name name-style="western"><surname>Smith</surname><given-names>ML</given-names></name><name name-style="western"><surname>Noonan</surname><given-names>BP</given-names></name><name name-style="western"><surname>Colston</surname><given-names>TJ</given-names></name></person-group> (<year>2017b</year>) <article-title>Correction to 'The role of climatic and geological events in generating diversity in Ethiopian grass frogs (genus <italic><tp:taxon-name><tp:taxon-name-part taxon-name-part-type="genus">Ptychadena</tp:taxon-name-part></tp:taxon-name></italic>).</article-title><source>Royal Society Open Science</source><volume>4</volume>(<issue>10</issue>): <fpage>171389</fpage>. <ext-link xlink:type="simple" ext-link-type="doi" xlink:href="10.1098/rsos.171389">https://doi.org/10.1098/rsos.171389</ext-link></mixed-citation></ref><ref id="B6"><mixed-citation xmlns:xlink="http://www.w3.org/1999/xlink" xlink:type="simple"><person-group><name name-style="western"><surname>Freilich</surname><given-names>X</given-names></name><name name-style="western"><surname>Tollis</surname><given-names>M</given-names></name><name name-style="western"><surname>Boissinot</surname><given-names>S</given-names></name></person-group> (<year>2014</year>) <article-title>Hiding in the highlands: Evolution of a frog species complex of the genus <italic><tp:taxon-name><tp:taxon-name-part taxon-name-part-type="genus">Ptychadena</tp:taxon-name-part></tp:taxon-name></italic> in the Ethiopian highlands.</article-title><source>Molecular Phylogenetics and Evolution</source><volume>71</volume>: <fpage>157</fpage>–<lpage>169</lpage>. <ext-link xlink:type="simple" ext-link-type="doi" xlink:href="10.1016/j.ympev.2013.11.015">https://doi.org/10.1016/j.ympev.2013.11.015</ext-link></mixed-citation></ref></ref-list></tp:taxon-treatment>
