# Supplementary material for: Taxonomic revision of grass frogs (Ptychadenidae, Ptychadena) endemic to the Ethiopian highlands
Source: Zookeys. 2021 Feb 11;1016:77–141. doi: 10.3897/zookeys.1016.59699 (PMC7892535; doi:10.3897/zookeys.1016.59699)
Supplement: XML Treatment for Ptychadena erlangeri [file zookeys.1016.59699-treatment2.xml]

<!DOCTYPE tp:taxon-treatment
  PUBLIC "-//TaxonX//DTD Taxonomic Treatment Publishing DTD v0 20100105//EN" "tax-treatment-NSO.dtd">
<tp:taxon-treatment xmlns:tp="http://www.plazi.org/taxpub"><tp:treatment-meta><kwd-group><label>Taxon classification</label><kwd><named-content xmlns:xlink="http://www.w3.org/1999/xlink" content-type="kingdom">Animalia</named-content></kwd><kwd><named-content xmlns:xlink="http://www.w3.org/1999/xlink" content-type="order">Anura</named-content></kwd><kwd><named-content xmlns:xlink="http://www.w3.org/1999/xlink" content-type="family">Ptychadenidae</named-content></kwd></kwd-group><mixed-citation publication-type="journal"><person-group><name><surname>Goutte</surname><given-names>Sandra</given-names></name><name><surname>Reyes-Velasco*</surname><given-names>Jacobo</given-names></name><name><surname>Freilich</surname><given-names>Xenia</given-names></name><name><surname>Kassie</surname><given-names>Abeje</given-names></name><name><surname>Boissinot</surname><given-names>Stephane</given-names></name></person-group><article-title>Taxonomic revision of grass frogs (<tp:taxon-name><tp:taxon-name-part taxon-name-part-type="family">Ptychadenidae</tp:taxon-name-part></tp:taxon-name>, <italic><tp:taxon-name><tp:taxon-name-part taxon-name-part-type="genus" reg="Ptychadena">Ptychadena</tp:taxon-name-part></tp:taxon-name></italic>) endemic to the Ethiopian highlands</article-title><source>Zookeys</source><day>11</day><month>2</month><year>2021</year><volume>1016</volume><fpage>77</fpage><lpage>141</lpage><pub-id pub-id-type="doi">10.3897/zookeys.1016.59699</pub-id></mixed-citation></tp:treatment-meta><tp:nomenclature><tp:taxon-name><object-id xmlns:xlink="http://www.w3.org/1999/xlink" content-type="arpha" xlink:type="simple">87B773BC-7FF3-5B5B-818D-A5DB58E809FC</object-id>
            <tp:taxon-name-part taxon-name-part-type="genus" reg="Ptychadena">Ptychadena</tp:taxon-name-part>
            <tp:taxon-name-part taxon-name-part-type="species" reg="erlangeri">erlangeri</tp:taxon-name-part>
          </tp:taxon-name><tp:taxon-authority>(Ahl, 1924)</tp:taxon-authority><tp:nomenclature-citation-list><tp:nomenclature-citation><tp:taxon-name>
                <tp:taxon-name-part taxon-name-part-type="genus" reg="Rana">Rana</tp:taxon-name-part> <tp:taxon-name-part taxon-name-part-type="species" reg="erlangeri">erlangeri</tp:taxon-name-part></tp:taxon-name><comment>Ahl, 1924: 4.</comment></tp:nomenclature-citation><tp:nomenclature-citation><tp:taxon-name>
                <tp:taxon-name-part taxon-name-part-type="genus" reg="Ptychadena">Ptychadena</tp:taxon-name-part> <tp:taxon-name-part taxon-name-part-type="species" reg="erlangeri">erlangeri</tp:taxon-name-part></tp:taxon-name><comment>– <xref ref-type="bibr" rid="B22">Perret 1980</xref>: 151–168.</comment></tp:nomenclature-citation><tp:nomenclature-citation><tp:taxon-name>
                <tp:taxon-name-part taxon-name-part-type="genus" reg="Rana">Rana</tp:taxon-name-part> (<tp:taxon-name-part taxon-name-part-type="subgenus" reg="Ptychadena">Ptychadena</tp:taxon-name-part>) <tp:taxon-name-part taxon-name-part-type="species" reg="erlangeri">erlangeri</tp:taxon-name-part></tp:taxon-name><comment>– <xref ref-type="bibr" rid="B4">Dubois 1981</xref>: 233.</comment></tp:nomenclature-citation><tp:nomenclature-citation><tp:taxon-name>
                <tp:taxon-name-part taxon-name-part-type="genus" reg="Ptychadena">Ptychadena</tp:taxon-name-part> (<tp:taxon-name-part taxon-name-part-type="subgenus" reg="Ptychadena">Ptychadena</tp:taxon-name-part>) <tp:taxon-name-part taxon-name-part-type="species" reg="erlangeri">erlangeri</tp:taxon-name-part></tp:taxon-name><comment>– <xref ref-type="bibr" rid="B5">Dubois 1992</xref>: 316.</comment></tp:nomenclature-citation><tp:nomenclature-citation><tp:taxon-name>
                <tp:taxon-name-part taxon-name-part-type="genus" reg="Ptychadena">Ptychadena</tp:taxon-name-part> <tp:taxon-name-part taxon-name-part-type="species" reg="largeni">largeni</tp:taxon-name-part></tp:taxon-name><comment><xref ref-type="bibr" rid="B23">Perret 1994</xref>: 67.</comment></tp:nomenclature-citation></tp:nomenclature-citation-list></tp:nomenclature><tp:treatment-sec sec-type="type material" id="SECID0EN3AK"><title>Type material.</title><p><bold><italic>Holotype</italic>.</bold> A gravid female (<named-content xmlns:xlink="http://www.w3.org/1999/xlink" content-type="dwc:institutional_code" xlink:type="simple">ZMB</named-content>–26887) collected by C. von Erlanger in December 1900 at lake Abaya, Ethiopia (likely the eastern shore of the lake, 1300 m a.s.l., see remarks below).</p></tp:treatment-sec><tp:treatment-sec sec-type="material" id="SECID0E43AK"><title>Material examined.</title><p>Except for the type specimen and the type series of <italic><tp:taxon-name><tp:taxon-name-part taxon-name-part-type="genus" reg="Ptychadena">P.</tp:taxon-name-part> <tp:taxon-name-part taxon-name-part-type="species" reg="largeni">largeni</tp:taxon-name-part></tp:taxon-name></italic>, all the material examined is deposited at <named-content xmlns:xlink="http://www.w3.org/1999/xlink" content-type="dwc:institutional_code" xlink:type="simple">ZNHM</named-content>. One female (15–47) collected by X. Freilich, J. Reyes-Velasco and S. Boissinot south of Assela (<named-content xmlns:xlink="http://www.w3.org/1999/xlink" content-type="dwc:verbatimCoordinates" xlink:type="simple"><named-content content-type="geo-json" specific-use="{&#34;type&#34;:&#34;Point&#34;,&#34;coordinates&#34;:[39.123800,7.906800]}" id="NCID0EW4AK" xlink:type="simple">7.9068°N, 39.1238°E</named-content></named-content>, 2520 m a.s.l.), one male (15–400) collected by X. Freilich, J. Reyes-Velasco and S. Boissinot on 22 August 2015 north of Fitche (<named-content xmlns:xlink="http://www.w3.org/1999/xlink" content-type="dwc:verbatimCoordinates" xlink:type="simple"><named-content content-type="geo-json" specific-use="{&#34;type&#34;:&#34;Point&#34;,&#34;coordinates&#34;:[38.697400,9.787700]}" id="NCID0E54AK" xlink:type="simple">9.7877°N, 38.6974°E</named-content></named-content>, 2821 m a.s.l.), two males (15–417 and 15–420) collected by X. Freilich, J. Reyes-Velasco and S. Boissinot on 26 August 2015 north (<named-content xmlns:xlink="http://www.w3.org/1999/xlink" content-type="dwc:verbatimCoordinates" xlink:type="simple"><named-content content-type="geo-json" specific-use="{&#34;type&#34;:&#34;Point&#34;,&#34;coordinates&#34;:[38.592700,6.384400]}" id="NCID0EG5AK" xlink:type="simple">6.3844°N, 38.5927°E</named-content></named-content>, 2655 m a.s.l.) and south (<named-content xmlns:xlink="http://www.w3.org/1999/xlink" content-type="dwc:verbatimCoordinates" xlink:type="simple"><named-content content-type="geo-json" specific-use="{&#34;type&#34;:&#34;Point&#34;,&#34;coordinates&#34;:[38.664500,6.325600]}" id="NCID0EO5AK" xlink:type="simple">6.3256°N, 38.6645°E</named-content></named-content>, 2684 m a.s.l.) of Bore, respectively, one male (16–6) collected by J. Reyes-Velasco and S. Boissinot on 4 July 2016 between Addis Ababa and Ambo, eight males (16–6, 16–10, 16–11, 16–12, 16–14, 16–16, 16–17 and 16–24) collected by J. Reyes-Velasco and S. Boissinot on 5 July 2016 south of Assela (7.7776–7.8431°N, 39.1384–39.1529°E, 2553–2637 m a.s.l.), one female (16–131) and six males (16–99, 16–106, 16–112, 16–113, 16–114 and 16–118) collected by J. Reyes-Velasco and S. Boissinot on 12 July 2016 southeast of Mehal Meda (9.9894–10.3316°N, 39.7452–39.8092°E, 3017–3394 m a.s.l.), one female (16–142) and one male (16–155) collected by J. Reyes-Velasco and S. Boissinot on 13 July 2016 north of Debre Birhan (9.6822–9.6979°N, 39.5505–39.5628°E, 2833–2837 m a.s.l.), one male (16–166) collected by J. Reyes-Velasco and S. Boissinot on 14 July 2016 south of Fitche (<named-content xmlns:xlink="http://www.w3.org/1999/xlink" content-type="dwc:verbatimCoordinates" xlink:type="simple"><named-content content-type="geo-json" specific-use="{&#34;type&#34;:&#34;Point&#34;,&#34;coordinates&#34;:[38.744500,9.750200]}" id="NCID0EW5AK" xlink:type="simple">9.7502°N, 38.7445°E</named-content></named-content>, 2726 m a.s.l.), one female (SB231) and one male (SB232) collected by S. Goutte and J. Reyes-Velasco on 23 April 2018 south of Gumer (<named-content xmlns:xlink="http://www.w3.org/1999/xlink" content-type="dwc:verbatimCoordinates" xlink:type="simple"><named-content content-type="geo-json" specific-use="{&#34;type&#34;:&#34;Point&#34;,&#34;coordinates&#34;:[38.064400,7.912500]}" id="NCID0E55AK" xlink:type="simple">7.9125°N, 38.0644°E</named-content></named-content>, 2831 m a.s.l.), two males (SB552 and SB553) collected by S. Goutte and Y. Bourgeois on 3 July 2018 east of Mehal Meda (<named-content xmlns:xlink="http://www.w3.org/1999/xlink" content-type="dwc:verbatimCoordinates" xlink:type="simple"><named-content content-type="geo-json" specific-use="{&#34;type&#34;:&#34;Point&#34;,&#34;coordinates&#34;:[39.809200,10.324700]}" id="NCID0EG6AK" xlink:type="simple">10.3247°N, 39.8092°E</named-content></named-content>, 2795 m a.s.l.), one male (SB562) collected by S. Goutte and Y. Bourgeois on 4 July 2018 east of Mehal Meda (<named-content xmlns:xlink="http://www.w3.org/1999/xlink" content-type="dwc:verbatimCoordinates" xlink:type="simple"><named-content content-type="geo-json" specific-use="{&#34;type&#34;:&#34;Point&#34;,&#34;coordinates&#34;:[39.809200,10.324700]}" id="NCID0EO6AK" xlink:type="simple">10.3247°N, 39.8092°E</named-content></named-content>, 2795 m a.s.l.), three males (SB570, SB571 and SB577) collected by S. Goutte and Y. Bourgeois on 7 July 2018 north of Gebre Guracha (<named-content xmlns:xlink="http://www.w3.org/1999/xlink" content-type="dwc:verbatimCoordinates" xlink:type="simple"><named-content content-type="geo-json" specific-use="{&#34;type&#34;:&#34;Point&#34;,&#34;coordinates&#34;:[38.366000,9.881800]}" id="NCID0EW6AK" xlink:type="simple">9.8818°N, 38.3660°E</named-content></named-content>, 2558 m a.s.l.), one male (SB615) collected by S. Goutte and Y. Bourgeois on 14 July 2018 near Holeta (<named-content xmlns:xlink="http://www.w3.org/1999/xlink" content-type="dwc:verbatimCoordinates" xlink:type="simple"><named-content content-type="geo-json" specific-use="{&#34;type&#34;:&#34;Point&#34;,&#34;coordinates&#34;:[38.521400,9.069200]}" id="NCID0E56AK" xlink:type="simple">9.0692°N, 38.5214°E</named-content></named-content>, 2397 m a.s.l.), <italic><tp:taxon-name><tp:taxon-name-part taxon-name-part-type="genus" reg="Ptychadena">P.</tp:taxon-name-part> <tp:taxon-name-part taxon-name-part-type="species" reg="largeni">largeni</tp:taxon-name-part></tp:taxon-name></italic> male holotype (<named-content xmlns:xlink="http://www.w3.org/1999/xlink" content-type="dwc:institutional_code" xlink:type="simple">MHNG</named-content>–2513.31), <italic><tp:taxon-name><tp:taxon-name-part taxon-name-part-type="genus" reg="Ptychadena">P.</tp:taxon-name-part> <tp:taxon-name-part taxon-name-part-type="species" reg="largeni">largeni</tp:taxon-name-part></tp:taxon-name></italic> male paratypes (<named-content xmlns:xlink="http://www.w3.org/1999/xlink" content-type="dwc:institutional_code" xlink:type="simple">MHNG</named-content>–2513.38, <named-content xmlns:xlink="http://www.w3.org/1999/xlink" content-type="dwc:institutional_code" xlink:type="simple">MHNG</named-content>–2513.42, <named-content xmlns:xlink="http://www.w3.org/1999/xlink" content-type="dwc:institutional_code" xlink:type="simple">MHNG</named-content>–2513.44, <named-content xmlns:xlink="http://www.w3.org/1999/xlink" content-type="dwc:institutional_code" xlink:type="simple">MHNG</named-content>–2513.45, <named-content xmlns:xlink="http://www.w3.org/1999/xlink" content-type="dwc:institutional_code" xlink:type="simple">MHNG</named-content>–2513.49, <named-content xmlns:xlink="http://www.w3.org/1999/xlink" content-type="dwc:institutional_code" xlink:type="simple">MHNG</named-content>–2513.52), <italic><tp:taxon-name><tp:taxon-name-part taxon-name-part-type="genus" reg="Ptychadena">P.</tp:taxon-name-part> <tp:taxon-name-part taxon-name-part-type="species" reg="largeni">largeni</tp:taxon-name-part></tp:taxon-name></italic> female paratypes (<named-content xmlns:xlink="http://www.w3.org/1999/xlink" content-type="dwc:institutional_code" xlink:type="simple">MHNG</named-content>–2513.56, <named-content xmlns:xlink="http://www.w3.org/1999/xlink" content-type="dwc:institutional_code" xlink:type="simple">MHNG</named-content>–2513.57, <named-content xmlns:xlink="http://www.w3.org/1999/xlink" content-type="dwc:institutional_code" xlink:type="simple">MHNG</named-content>–2513.58, <named-content xmlns:xlink="http://www.w3.org/1999/xlink" content-type="dwc:institutional_code" xlink:type="simple">MHNG</named-content>–2513.59 and <named-content xmlns:xlink="http://www.w3.org/1999/xlink" content-type="dwc:institutional_code" xlink:type="simple">MHNG</named-content>–2513.60) collected by M. Largen on 12 June 1977 in Addis Ababa, Shewa (Shoa) (<named-content xmlns:xlink="http://www.w3.org/1999/xlink" content-type="dwc:verbatimCoordinates" xlink:type="simple"><named-content content-type="geo-json" specific-use="{&#34;type&#34;:&#34;Point&#34;,&#34;coordinates&#34;:[38.750000,9.030000]}" id="NCID0EDDBK" xlink:type="simple">9.03°N, 38.75°E</named-content></named-content>, 2500 m a.s.l.).</p></tp:treatment-sec><tp:treatment-sec sec-type="diagnosis" id="SECID0EIDBK"><title>Diagnosis.</title><p>A medium-sized (male (35) <abbrev xmlns:xlink="http://www.w3.org/1999/xlink" xlink:title="snout-vent length" id="ABBRID0EODBK" xlink:type="simple">SVL</abbrev> 34.1 ± 2.5 mm, female (10) <abbrev xmlns:xlink="http://www.w3.org/1999/xlink" xlink:title="snout-vent length" id="ABBRID0ESDBK" xlink:type="simple">SVL</abbrev> 34.6 ± 1.7 mm) member of the <italic><tp:taxon-name><tp:taxon-name-part taxon-name-part-type="genus" reg="Ptychadena"/><tp:taxon-name-part taxon-name-part-type="species" reg="erlangeri">erlangeri</tp:taxon-name-part></tp:taxon-name></italic> species group (Fig. <xref ref-type="fig" rid="F11">11</xref>). <italic><tp:taxon-name><tp:taxon-name-part taxon-name-part-type="genus" reg="Ptychadena">Ptychadena</tp:taxon-name-part> <tp:taxon-name-part taxon-name-part-type="species" reg="erlangeri">erlangeri</tp:taxon-name-part></tp:taxon-name></italic> differs from other members of the <italic><tp:taxon-name><tp:taxon-name-part taxon-name-part-type="genus" reg="Ptychadena">P.</tp:taxon-name-part> <tp:taxon-name-part taxon-name-part-type="species" reg="neumanni">neumanni</tp:taxon-name-part></tp:taxon-name></italic> complex by the following combination of characters: (1) relatively short hind limbs (male <abbrev xmlns:xlink="http://www.w3.org/1999/xlink" xlink:title="tibia length" id="ABBRID0E1EBK" xlink:type="simple">TL</abbrev>/<abbrev xmlns:xlink="http://www.w3.org/1999/xlink" xlink:title="snout-vent length" id="ABBRID0E5EBK" xlink:type="simple">SVL</abbrev> 0.53 ± 0.04, female <abbrev xmlns:xlink="http://www.w3.org/1999/xlink" xlink:title="tibia length" id="ABBRID0ECFBK" xlink:type="simple">TL</abbrev>/<abbrev xmlns:xlink="http://www.w3.org/1999/xlink" xlink:title="snout-vent length" id="ABBRID0EGFBK" xlink:type="simple">SVL</abbrev> 0.54 ± 0.05), (2) tympanum translucent, without any light bar or blotch, (3) vocal sacs light in color, from cream to light grey, very rarely with a bit of grey, (4) adult males with robust forelimbs, (5) adult males often covered in small warts.</p><fig id="F11" position="float" orientation="portrait"><object-id xmlns:xlink="http://www.w3.org/1999/xlink" content-type="doi" xlink:type="simple">10.3897/zookeys.1016.59699.figure11</object-id><object-id xmlns:xlink="http://www.w3.org/1999/xlink" content-type="arpha" xlink:type="simple">14C6E5F3-41CE-51CD-B3E6-2ED39FA3D16E</object-id><label>Figure 11.</label><caption><p><italic><tp:taxon-name><tp:taxon-name-part taxon-name-part-type="genus" reg="Ptychadena">Ptychadena</tp:taxon-name-part> <tp:taxon-name-part taxon-name-part-type="species" reg="erlangeri">erlangeri</tp:taxon-name-part></tp:taxon-name></italic><bold>A</bold> live male (SB571; left) and female (SB548, right) <bold>B</bold> dorsal and ventral views of the same individuals (male left, female right) after euthanasia and before fixation.</p></caption><graphic xmlns:xlink="http://www.w3.org/1999/xlink" xlink:href="zookeys-1016-077-g011.jpg" position="float" orientation="portrait" xlink:type="simple" id="oo_508427.jpg"><uri content-type="original_file" xlink:type="simple">https://binary.pensoft.net/fig/508427</uri></graphic></fig></tp:treatment-sec><tp:treatment-sec sec-type="comparisons" id="SECID0EGGBK"><title>Comparison.</title><p>Species very variable in body size across its range, but always smaller than <italic><tp:taxon-name><tp:taxon-name-part taxon-name-part-type="genus" reg="Ptychadena">P.</tp:taxon-name-part> <tp:taxon-name-part taxon-name-part-type="species" reg="cooperi">cooperi</tp:taxon-name-part></tp:taxon-name></italic>, <italic><tp:taxon-name><tp:taxon-name-part taxon-name-part-type="genus" reg="Ptychadena">P.</tp:taxon-name-part> <tp:taxon-name-part taxon-name-part-type="species" reg="goweri">goweri</tp:taxon-name-part></tp:taxon-name></italic> and larger than <italic><tp:taxon-name><tp:taxon-name-part taxon-name-part-type="genus" reg="Ptychadena">P.</tp:taxon-name-part> <tp:taxon-name-part taxon-name-part-type="species" reg="nana">nana</tp:taxon-name-part></tp:taxon-name></italic> and <italic><tp:taxon-name><tp:taxon-name-part taxon-name-part-type="genus" reg="Ptychadena">P.</tp:taxon-name-part> <tp:taxon-name-part taxon-name-part-type="species" reg="robeensis">robeensis</tp:taxon-name-part></tp:taxon-name></italic> sp. nov. <italic><tp:taxon-name><tp:taxon-name-part taxon-name-part-type="genus" reg="Ptychadena">Ptychadena</tp:taxon-name-part> <tp:taxon-name-part taxon-name-part-type="species" reg="erlangeri">erlangeri</tp:taxon-name-part></tp:taxon-name></italic> can be distinguished from <italic><tp:taxon-name><tp:taxon-name-part taxon-name-part-type="genus" reg="Ptychadena">P.</tp:taxon-name-part> <tp:taxon-name-part taxon-name-part-type="species" reg="beka">beka</tp:taxon-name-part></tp:taxon-name></italic> sp. nov., <italic><tp:taxon-name><tp:taxon-name-part taxon-name-part-type="genus" reg="Ptychadena">P.</tp:taxon-name-part> <tp:taxon-name-part taxon-name-part-type="species" reg="delphina">delphina</tp:taxon-name-part></tp:taxon-name></italic> sp. nov., <italic><tp:taxon-name><tp:taxon-name-part taxon-name-part-type="genus" reg="Ptychadena">P.</tp:taxon-name-part> <tp:taxon-name-part taxon-name-part-type="species" reg="doro">doro</tp:taxon-name-part></tp:taxon-name></italic> sp. nov., <italic><tp:taxon-name><tp:taxon-name-part taxon-name-part-type="genus" reg="Ptychadena">P.</tp:taxon-name-part> <tp:taxon-name-part taxon-name-part-type="species" reg="amharensis">amharensis</tp:taxon-name-part></tp:taxon-name></italic>, <italic><tp:taxon-name><tp:taxon-name-part taxon-name-part-type="genus" reg="Ptychadena">P.</tp:taxon-name-part> <tp:taxon-name-part taxon-name-part-type="species" reg="neumanni">neumanni</tp:taxon-name-part></tp:taxon-name></italic>, and <italic><tp:taxon-name><tp:taxon-name-part taxon-name-part-type="genus" reg="Ptychadena">P.</tp:taxon-name-part> <tp:taxon-name-part taxon-name-part-type="species" reg="robeensis">robeensis</tp:taxon-name-part></tp:taxon-name></italic> sp. nov. by the absence of light bar or blotch on the tympanum. Furthermore, adult males can be distinguished by their cream or light-yellow vocal sac from <italic><tp:taxon-name><tp:taxon-name-part taxon-name-part-type="genus" reg="Ptychadena">P.</tp:taxon-name-part> <tp:taxon-name-part taxon-name-part-type="species" reg="beka">beka</tp:taxon-name-part></tp:taxon-name></italic> sp. nov., <italic><tp:taxon-name><tp:taxon-name-part taxon-name-part-type="genus" reg="Ptychadena">P.</tp:taxon-name-part> <tp:taxon-name-part taxon-name-part-type="species" reg="neumanni">neumanni</tp:taxon-name-part></tp:taxon-name></italic>, <italic><tp:taxon-name><tp:taxon-name-part taxon-name-part-type="genus" reg="Ptychadena">P.</tp:taxon-name-part> <tp:taxon-name-part taxon-name-part-type="species" reg="robeensis">robeensis</tp:taxon-name-part></tp:taxon-name></italic> sp. nov., <italic><tp:taxon-name><tp:taxon-name-part taxon-name-part-type="genus" reg="Ptychadena">P.</tp:taxon-name-part> <tp:taxon-name-part taxon-name-part-type="species" reg="doro">doro</tp:taxon-name-part></tp:taxon-name></italic> sp. nov., and <italic><tp:taxon-name><tp:taxon-name-part taxon-name-part-type="genus" reg="Ptychadena">P.</tp:taxon-name-part> <tp:taxon-name-part taxon-name-part-type="species" reg="delphina">delphina</tp:taxon-name-part></tp:taxon-name></italic> sp. nov. <italic><tp:taxon-name><tp:taxon-name-part taxon-name-part-type="genus" reg="Ptychadena">Ptychadena</tp:taxon-name-part> <tp:taxon-name-part taxon-name-part-type="species" reg="erlangeri">erlangeri</tp:taxon-name-part></tp:taxon-name></italic> has a shorter snout than <italic><tp:taxon-name><tp:taxon-name-part taxon-name-part-type="genus" reg="Ptychadena">P.</tp:taxon-name-part> <tp:taxon-name-part taxon-name-part-type="species" reg="amharensis">amharensis</tp:taxon-name-part></tp:taxon-name></italic>, <italic><tp:taxon-name><tp:taxon-name-part taxon-name-part-type="genus" reg="Ptychadena">P.</tp:taxon-name-part> <tp:taxon-name-part taxon-name-part-type="species" reg="harenna">harenna</tp:taxon-name-part></tp:taxon-name></italic>, <italic><tp:taxon-name><tp:taxon-name-part taxon-name-part-type="genus" reg="Ptychadena">P.</tp:taxon-name-part> <tp:taxon-name-part taxon-name-part-type="species" reg="beka">beka</tp:taxon-name-part></tp:taxon-name></italic> sp. nov., <italic><tp:taxon-name><tp:taxon-name-part taxon-name-part-type="genus" reg="Ptychadena">P.</tp:taxon-name-part> <tp:taxon-name-part taxon-name-part-type="species" reg="delphina">delphina</tp:taxon-name-part></tp:taxon-name></italic> sp. nov., <italic><tp:taxon-name><tp:taxon-name-part taxon-name-part-type="genus" reg="Ptychadena">P.</tp:taxon-name-part> <tp:taxon-name-part taxon-name-part-type="species" reg="goweri">goweri</tp:taxon-name-part></tp:taxon-name></italic>, <italic><tp:taxon-name><tp:taxon-name-part taxon-name-part-type="genus" reg="Ptychadena">P.</tp:taxon-name-part> <tp:taxon-name-part taxon-name-part-type="species" reg="cooperi">cooperi</tp:taxon-name-part></tp:taxon-name></italic>, and <italic><tp:taxon-name><tp:taxon-name-part taxon-name-part-type="genus" reg="Ptychadena">P.</tp:taxon-name-part> <tp:taxon-name-part taxon-name-part-type="species" reg="doro">doro</tp:taxon-name-part></tp:taxon-name></italic> sp. nov. Finally, <italic><tp:taxon-name><tp:taxon-name-part taxon-name-part-type="genus" reg="Ptychadena">P.</tp:taxon-name-part> <tp:taxon-name-part taxon-name-part-type="species" reg="erlangeri">erlangeri</tp:taxon-name-part></tp:taxon-name></italic> can be distinguished from <italic><tp:taxon-name><tp:taxon-name-part taxon-name-part-type="genus" reg="Ptychadena">P.</tp:taxon-name-part> <tp:taxon-name-part taxon-name-part-type="species" reg="levenorum">levenorum</tp:taxon-name-part></tp:taxon-name></italic> by longer eye-nostril and inter-orbital distances and longer hind limbs.</p></tp:treatment-sec><tp:treatment-sec sec-type="description" id="SECID0EKPBK"><title>Description of the holotype.</title><p>Medium sized (<abbrev xmlns:xlink="http://www.w3.org/1999/xlink" xlink:title="snout-vent length" id="ABBRID0EQPBK" xlink:type="simple">SVL</abbrev> 37.6 mm), slender, gravid female with long hind limbs (<abbrev xmlns:xlink="http://www.w3.org/1999/xlink" xlink:title="tibia length" id="ABBRID0EUPBK" xlink:type="simple">TL</abbrev>/<abbrev xmlns:xlink="http://www.w3.org/1999/xlink" xlink:title="snout-vent length" id="ABBRID0EYPBK" xlink:type="simple">SVL</abbrev> 0.63, Fig. <xref ref-type="fig" rid="F12">12</xref>, Suppl. material <xref ref-type="supplementary-material" rid="S3">3</xref>: Table S1). Head longer than wide (<abbrev xmlns:xlink="http://www.w3.org/1999/xlink" xlink:title="head width" id="ABBRID0EEQBK" xlink:type="simple">HW</abbrev>/<abbrev xmlns:xlink="http://www.w3.org/1999/xlink" xlink:title="head length" id="ABBRID0EIQBK" xlink:type="simple">HL</abbrev> 0.94). Snout pointed, projecting beyond the lower jaw. Interorbital distance 0.58 × eye diameter. Nostril half-way between the tip of the snout and the eye. Internarial distance 1.2 × interorbital distance. Tympanum 0.61 × eye diameter. Finger tips not expanded but rounded, with moderate subarticular tubercles. Finger formula: I&lt;II&lt;IV&lt;III. Hand free of webbing. Hindlimbs elongated, with tibia length 0.63 × snout-vent length. Rounded white warts irregularly spread on the dorsal side of tibia. Foot as long as thigh and almost as long as tibia (<abbrev xmlns:xlink="http://www.w3.org/1999/xlink" xlink:title="foot length" id="ABBRID0EMQBK" xlink:type="simple">FL</abbrev>/<abbrev xmlns:xlink="http://www.w3.org/1999/xlink" xlink:title="tibia length" id="ABBRID0EQQBK" xlink:type="simple">TL</abbrev> 0.98). Toe tips rounded. Subarticular tubercles small and round. Inner metatarsal tubercle present, external absent. Toe formula: I&lt;II&lt;III&lt;V&lt;IV (right foot) and I&lt;II&lt;VIII&lt;IV (left foot). Foot webbing formula (toe internal/external sides, number of phalanges webbed): Ie(1), IIi/e(1–2), IIIi/e(2–2), IVi/e(2–2), Vi(2). Two light, continuous lateral ridges, four interrupted dorsal ridges. No vertebral nor sacral ridges. Note that we did not see the nasal ridges that <xref ref-type="bibr" rid="B22">Perret (1980)</xref> noted as the single major diagnostic character for the species.</p><fig id="F12" position="float" orientation="portrait"><object-id xmlns:xlink="http://www.w3.org/1999/xlink" content-type="doi" xlink:type="simple">10.3897/zookeys.1016.59699.figure12</object-id><object-id xmlns:xlink="http://www.w3.org/1999/xlink" content-type="arpha" xlink:type="simple">35BCC126-2EAE-5614-BAF0-519D67ABB9BB</object-id><label>Figure 12.</label><caption><p>Holotype of <italic><tp:taxon-name><tp:taxon-name-part taxon-name-part-type="genus" reg="Ptychadena">Ptychadena</tp:taxon-name-part> <tp:taxon-name-part taxon-name-part-type="species" reg="erlangeri">erlangeri</tp:taxon-name-part></tp:taxon-name></italic>. Dorsal and ventral views of the female holotype (<named-content xmlns:xlink="http://www.w3.org/1999/xlink" content-type="dwc:institutional_code" xlink:type="simple">ZMB</named-content>–26887).</p></caption><graphic xmlns:xlink="http://www.w3.org/1999/xlink" xlink:href="zookeys-1016-077-g012.jpg" position="float" orientation="portrait" xlink:type="simple" id="oo_508428.jpg"><uri content-type="original_file" xlink:type="simple">https://binary.pensoft.net/fig/508428</uri></graphic></fig></tp:treatment-sec><tp:treatment-sec sec-type="Coloration of the holotype in preservative" id="SECID0EVRBK"><title>Coloration of the holotype in preservative.</title><p>Although the holotype is in overall very good condition, the coloration seems to have faded away with time and some dark markings noted by <xref ref-type="bibr" rid="B1">Ahl (1924)</xref> in the original description and <xref ref-type="bibr" rid="B22">Perret (1980)</xref> are now barely visible or have vanished altogether. Dorsal ground color light brown with irregular oval dark brown blotches symmetrically distributed on the dorsolateral ridges. Thin, cream vertebral stripe from the tip of the snout to the vent. Dark brown canthal stripe from the tip of the snout to the back of the jaw. Upper lip and flanks cream. The dark markings on the upper and lower lips noted by <xref ref-type="bibr" rid="B1">Ahl (1924)</xref> are no longer visible. Throat, ventrum, ventral side of the thighs, and tibias uniformly cream without any melanization. A thin, cream longitudinal stripe on the tibias and half of the thighs. Dark brown bars on the tibias and brown markings on the thighs.</p></tp:treatment-sec><tp:treatment-sec sec-type="variation" id="SECID0EHSBK"><title>Variations.</title><p><italic><tp:taxon-name><tp:taxon-name-part taxon-name-part-type="genus" reg="Ptychadena">Ptychadena</tp:taxon-name-part> <tp:taxon-name-part taxon-name-part-type="species" reg="erlangeri">erlangeri</tp:taxon-name-part></tp:taxon-name></italic> shows important variations in body size, morphology, and coloration across its large distribution range. South of the <abbrev xmlns:xlink="http://www.w3.org/1999/xlink" xlink:title="great rift valley" id="ABBRID0EYSBK" xlink:type="simple">GRV</abbrev>, individuals of <italic><tp:taxon-name><tp:taxon-name-part taxon-name-part-type="genus" reg="Ptychadena">P.</tp:taxon-name-part> <tp:taxon-name-part taxon-name-part-type="species" reg="erlangeri">erlangeri</tp:taxon-name-part></tp:taxon-name></italic> are generally larger (male (9) <abbrev xmlns:xlink="http://www.w3.org/1999/xlink" xlink:title="snout-vent length" id="ABBRID0EHTBK" xlink:type="simple">SVL</abbrev> 36.8 ± 1.9 mm, female (1) <abbrev xmlns:xlink="http://www.w3.org/1999/xlink" xlink:title="snout-vent length" id="ABBRID0ELTBK" xlink:type="simple">SVL</abbrev> 35.6) than north of the <abbrev xmlns:xlink="http://www.w3.org/1999/xlink" xlink:title="great rift valley" id="ABBRID0EPTBK" xlink:type="simple">GRV</abbrev> (male (17) <abbrev xmlns:xlink="http://www.w3.org/1999/xlink" xlink:title="snout-vent length" id="ABBRID0ETTBK" xlink:type="simple">SVL</abbrev> 33.5 ± 1.9 mm, female (3) <abbrev xmlns:xlink="http://www.w3.org/1999/xlink" xlink:title="snout-vent length" id="ABBRID0EXTBK" xlink:type="simple">SVL</abbrev> 35.4 ± 1.2). Morphometric variations are summarized in Table <xref ref-type="table" rid="T1">1</xref>.</p><p>In life, dorsum coloration varies from dark brown to grey-brown, olive and golden, sometimes with irregular green blotches. All specimens examined had small dark brown or black blotches distributed symmetrically on the dorsal ridges. A few additional dark brown or black blotches are found in the anterior part of the flanks. A vertebral stripe is always present, either thin or wide and may be white, cream, or green.</p><p>Iris bicolored, the upper third silver and lower two thirds dark brown. Upper and lower jaws featuring irregular light grey or brown markings but no barring. All specimens examined featured a dark brown canthal stripe from the tip of the snout to the back of the upper lip, with the tympanum uniformly colored and lacking any light stripe of blotch. A thin cream longitudinal stripe on the tibia extends to a fifth to the whole length of the thigh. Tibias, thighs, and feet more or less regularly barred with dark brown. Thighs posteriorly marbled with dark brown and yellowish brown. Ventrum and throat uniformly cream to yellow. Vocal sacs cream, yellowish or light grey, very rarely with a bit of grey. Small warts over the body and forelimbs present in 80% of adult males examined.</p></tp:treatment-sec><tp:treatment-sec sec-type="habitat" id="SECID0EBUBK"><title>Habitat, distribution, and natural history.</title><p><italic><tp:taxon-name><tp:taxon-name-part taxon-name-part-type="genus" reg="Ptychadena">Ptychadena</tp:taxon-name-part> <tp:taxon-name-part taxon-name-part-type="species" reg="erlangeri">erlangeri</tp:taxon-name-part></tp:taxon-name></italic> has a wide distribution range extending on both sides of the Great Rift Valley (6.23–10.33°N, 38.06–39.81°E). It is restricted to higher altitudes, from 2387 m to 3394 m a.s.l. (based on 156 barcoded individuals). West of the Great Rift Valley, its range is limited by the Blue Nile valley and specimens have been found just north of Gebre Guracha. Its northernmost locality is Mehal Meda. Southeast of the <abbrev xmlns:xlink="http://www.w3.org/1999/xlink" xlink:title="great rift valley" id="ABBRID0ESUBK" xlink:type="simple">GRV</abbrev>, populations have been found near Assela, Kofele and Irba Moda. A few individuals have been found in the southwest, between Tippi and Gech’a, and at lower elevation than any other population (<named-content xmlns:xlink="http://www.w3.org/1999/xlink" content-type="dwc:verbatimCoordinates" xlink:type="simple"><named-content content-type="geo-json" specific-use="{&#34;type&#34;:&#34;Point&#34;,&#34;coordinates&#34;:[35.399200,7.451200]}" id="NCID0EZUBK" xlink:type="simple">7.4512°N, 35.3992°E</named-content></named-content>, 2270 m a.s.l.). GPS coordinates for all examined specimens are given in Suppl. material <xref ref-type="supplementary-material" rid="S3">3</xref>: Table S1. <italic><tp:taxon-name><tp:taxon-name-part taxon-name-part-type="genus" reg="Ptychadena">Ptychadena</tp:taxon-name-part> <tp:taxon-name-part taxon-name-part-type="species" reg="erlangeri">erlangeri</tp:taxon-name-part></tp:taxon-name></italic> is found in syntopy with <italic><tp:taxon-name><tp:taxon-name-part taxon-name-part-type="genus" reg="Ptychadena">P.</tp:taxon-name-part> <tp:taxon-name-part taxon-name-part-type="species" reg="beka">beka</tp:taxon-name-part></tp:taxon-name></italic> sp. nov. at the lower end of its altitudinal range, notably near Fitche, Holeta, between Ambo and Wonchi, and possibly near Assela. It is also found in sympatry with <italic><tp:taxon-name><tp:taxon-name-part taxon-name-part-type="genus" reg="Ptychadena">P.</tp:taxon-name-part> <tp:taxon-name-part taxon-name-part-type="species" reg="cooperi">cooperi</tp:taxon-name-part></tp:taxon-name></italic> across its range.</p><p>Males are found calling in shallow puddles, flooded grasslands, or agricultural fields. Males can be found vocalizing very close to one another, sometimes in important numbers. Calling activity depends on rainfall and is highest during rainy months. Calling usually starts after 22:00, and sometimes as late as 02:00 in dry weather, and ceases before dawn. Numerous, small bicolored eggs are laid in the same water body.</p></tp:treatment-sec><tp:treatment-sec sec-type="Advertisement call" id="SECID0EEWBK"><title>Advertisement call.</title><p>The call of <italic><tp:taxon-name><tp:taxon-name-part taxon-name-part-type="genus" reg="Ptychadena">Ptychadena</tp:taxon-name-part> <tp:taxon-name-part taxon-name-part-type="species" reg="erlangeri">erlangeri</tp:taxon-name-part></tp:taxon-name></italic> (5 males, 226 calls) is composed of a single pulsed note of 290 ± 35 ms in duration, containing 46.5 ± 1.6 pulses. Within calls, pulses are grouped, with 4.1 ± 2.5 pulses per group and the first pulse typically notably lower in amplitude than the other pulses of the pulse group. Amplitude of the call increases gradually during most of the call, peaking at 230 ± 14 ms, and decreases abruptly afterwards. Call dominant frequency is 2343 ± 454 Hz.</p><p>The call of <italic><tp:taxon-name><tp:taxon-name-part taxon-name-part-type="genus" reg="Ptychadena">P.</tp:taxon-name-part> <tp:taxon-name-part taxon-name-part-type="species" reg="erlangeri">erlangeri</tp:taxon-name-part></tp:taxon-name></italic> can be differentiated from those of <italic><tp:taxon-name><tp:taxon-name-part taxon-name-part-type="genus" reg="Ptychadena">P.</tp:taxon-name-part> <tp:taxon-name-part taxon-name-part-type="species" reg="cooperi">cooperi</tp:taxon-name-part></tp:taxon-name></italic>, <italic><tp:taxon-name><tp:taxon-name-part taxon-name-part-type="genus" reg="Ptychadena">P.</tp:taxon-name-part> <tp:taxon-name-part taxon-name-part-type="species" reg="amharensis">amharensis</tp:taxon-name-part></tp:taxon-name></italic>, <italic><tp:taxon-name><tp:taxon-name-part taxon-name-part-type="genus" reg="Ptychadena">P.</tp:taxon-name-part> <tp:taxon-name-part taxon-name-part-type="species" reg="doro">doro</tp:taxon-name-part></tp:taxon-name></italic> sp. nov. and <italic><tp:taxon-name><tp:taxon-name-part taxon-name-part-type="genus" reg="Ptychadena">P.</tp:taxon-name-part> <tp:taxon-name-part taxon-name-part-type="species" reg="neumanni">neumanni</tp:taxon-name-part></tp:taxon-name></italic> (type A and B) by the distinguishable pulses composing the calls. It is also distinct from the calls of <italic><tp:taxon-name><tp:taxon-name-part taxon-name-part-type="genus" reg="Ptychadena">P.</tp:taxon-name-part> <tp:taxon-name-part taxon-name-part-type="species" reg="delphina">delphina</tp:taxon-name-part></tp:taxon-name></italic> sp. nov. and <italic><tp:taxon-name><tp:taxon-name-part taxon-name-part-type="genus" reg="Ptychadena">P.</tp:taxon-name-part> <tp:taxon-name-part taxon-name-part-type="species" reg="robeensis">robeensis</tp:taxon-name-part></tp:taxon-name></italic> sp. nov. by its short inter-pulse intervals. The call of <italic><tp:taxon-name><tp:taxon-name-part taxon-name-part-type="genus" reg="Ptychadena">P.</tp:taxon-name-part> <tp:taxon-name-part taxon-name-part-type="species" reg="erlangeri">erlangeri</tp:taxon-name-part></tp:taxon-name></italic> differs from the calls of <italic><tp:taxon-name><tp:taxon-name-part taxon-name-part-type="genus" reg="Ptychadena">P.</tp:taxon-name-part> <tp:taxon-name-part taxon-name-part-type="species" reg="delphina">delphina</tp:taxon-name-part></tp:taxon-name></italic> sp. nov., <italic><tp:taxon-name><tp:taxon-name-part taxon-name-part-type="genus" reg="Ptychadena">P.</tp:taxon-name-part> <tp:taxon-name-part taxon-name-part-type="species" reg="robeensis">robeensis</tp:taxon-name-part></tp:taxon-name></italic> sp. nov., <italic><tp:taxon-name><tp:taxon-name-part taxon-name-part-type="genus" reg="Ptychadena">P.</tp:taxon-name-part> <tp:taxon-name-part taxon-name-part-type="species" reg="levenorum">levenorum</tp:taxon-name-part></tp:taxon-name></italic>, <italic><tp:taxon-name><tp:taxon-name-part taxon-name-part-type="genus" reg="Ptychadena">P.</tp:taxon-name-part> <tp:taxon-name-part taxon-name-part-type="species" reg="beka">beka</tp:taxon-name-part></tp:taxon-name></italic> sp. nov. and <italic><tp:taxon-name><tp:taxon-name-part taxon-name-part-type="genus" reg="Ptychadena">P.</tp:taxon-name-part> <tp:taxon-name-part taxon-name-part-type="species" reg="goweri">goweri</tp:taxon-name-part></tp:taxon-name></italic> by its short duration. Finally, the call of <italic><tp:taxon-name><tp:taxon-name-part taxon-name-part-type="genus" reg="Ptychadena">P.</tp:taxon-name-part> <tp:taxon-name-part taxon-name-part-type="species" reg="erlangeri">erlangeri</tp:taxon-name-part></tp:taxon-name></italic> differs from the call of <italic><tp:taxon-name><tp:taxon-name-part taxon-name-part-type="genus" reg="Ptychadena">P.</tp:taxon-name-part> <tp:taxon-name-part taxon-name-part-type="species" reg="nana">nana</tp:taxon-name-part></tp:taxon-name></italic> by its longer duration and lower pulse rate.</p></tp:treatment-sec><tp:treatment-sec sec-type="remarks" id="SECID0E32BK"><title>Remarks.</title><p>Confusion and difficulty to distinguish <italic><tp:taxon-name><tp:taxon-name-part taxon-name-part-type="genus" reg="Ptychadena">P.</tp:taxon-name-part> <tp:taxon-name-part taxon-name-part-type="species" reg="erlangeri">erlangeri</tp:taxon-name-part></tp:taxon-name></italic> from <italic><tp:taxon-name><tp:taxon-name-part taxon-name-part-type="genus" reg="Ptychadena">P.</tp:taxon-name-part> <tp:taxon-name-part taxon-name-part-type="species" reg="neumanni">neumanni</tp:taxon-name-part></tp:taxon-name></italic> arose from the original descriptions of the species themselves, both published by Ahl in 1924 in the same article. The original description of <italic><tp:taxon-name><tp:taxon-name-part taxon-name-part-type="genus" reg="Ptychadena">P.</tp:taxon-name-part> <tp:taxon-name-part taxon-name-part-type="species" reg="neumanni">neumanni</tp:taxon-name-part></tp:taxon-name></italic>, based on 35 syntypes, most likely contained three distinct species (<xref ref-type="bibr" rid="B22">Perret 1980</xref>), while <italic><tp:taxon-name><tp:taxon-name-part taxon-name-part-type="genus" reg="Ptychadena">P.</tp:taxon-name-part> <tp:taxon-name-part taxon-name-part-type="species" reg="erlangeri">erlangeri</tp:taxon-name-part></tp:taxon-name></italic> was described based on a single gravid female. <xref ref-type="bibr" rid="B22">Perret (1980)</xref> restricted <italic><tp:taxon-name><tp:taxon-name-part taxon-name-part-type="genus" reg="Ptychadena">P.</tp:taxon-name-part> <tp:taxon-name-part taxon-name-part-type="species" reg="neumanni">neumanni</tp:taxon-name-part></tp:taxon-name></italic> to three male syntypes. Comparing the two closely related species was thus rendered near impossible due to the low sample size and the fact that each species was represented by specimens of different sexes. Adding to the confusion, in 1994, Perret described <italic><tp:taxon-name><tp:taxon-name-part taxon-name-part-type="genus" reg="Ptychadena">Ptychadena</tp:taxon-name-part> <tp:taxon-name-part taxon-name-part-type="species" reg="largeni">largeni</tp:taxon-name-part></tp:taxon-name></italic> from 30 specimens from Addis Ababa, Shewa (Shoa) sent to him by Largen as <italic><tp:taxon-name><tp:taxon-name-part taxon-name-part-type="genus" reg="Ptychadena">Ptychadena</tp:taxon-name-part> <tp:taxon-name-part taxon-name-part-type="species" reg="erlangeri">erlangeri</tp:taxon-name-part></tp:taxon-name></italic>. Largen (1997) then considered that the morphological diagnostic characters found by Perret in the 30 specimens were due to conservation artefacts as these individuals were fixed in alcohol rather than in formalin, and subsequently synonymized <italic><tp:taxon-name><tp:taxon-name-part taxon-name-part-type="genus" reg="Ptychadena">P.</tp:taxon-name-part> <tp:taxon-name-part taxon-name-part-type="species" reg="largeni">largeni</tp:taxon-name-part></tp:taxon-name></italic> with <italic><tp:taxon-name><tp:taxon-name-part taxon-name-part-type="genus" reg="Ptychadena">P.</tp:taxon-name-part> <tp:taxon-name-part taxon-name-part-type="species" reg="neumanni">neumanni</tp:taxon-name-part></tp:taxon-name></italic> in 2001, even though he had originally considered those specimens to belong to <italic><tp:taxon-name><tp:taxon-name-part taxon-name-part-type="genus" reg="Ptychadena">P.</tp:taxon-name-part> <tp:taxon-name-part taxon-name-part-type="species" reg="erlangeri">erlangeri</tp:taxon-name-part></tp:taxon-name></italic>. Recently, molecular phylogenetic analyses grouped the holotype of <italic><tp:taxon-name><tp:taxon-name-part taxon-name-part-type="genus" reg="Ptychadena">P.</tp:taxon-name-part> <tp:taxon-name-part taxon-name-part-type="species" reg="largeni">largeni</tp:taxon-name-part></tp:taxon-name></italic> with that of <italic><tp:taxon-name><tp:taxon-name-part taxon-name-part-type="genus" reg="Ptychadena">P.</tp:taxon-name-part> <tp:taxon-name-part taxon-name-part-type="species" reg="erlangeri">erlangeri</tp:taxon-name-part></tp:taxon-name></italic> (<xref ref-type="bibr" rid="B27">Reyes-Velasco et al. in review</xref>).</p><p><xref ref-type="bibr" rid="B17">Largen (2001)</xref> thus included a population of <italic><tp:taxon-name><tp:taxon-name-part taxon-name-part-type="genus" reg="Ptychadena">P.</tp:taxon-name-part> <tp:taxon-name-part taxon-name-part-type="species" reg="erlangeri">erlangeri</tp:taxon-name-part></tp:taxon-name></italic> (<italic><tp:taxon-name><tp:taxon-name-part taxon-name-part-type="genus" reg="Ptychadena">P.</tp:taxon-name-part> <tp:taxon-name-part taxon-name-part-type="species" reg="largeni">largeni</tp:taxon-name-part></tp:taxon-name></italic>) in <italic><tp:taxon-name><tp:taxon-name-part taxon-name-part-type="genus" reg="Ptychadena">P.</tp:taxon-name-part> <tp:taxon-name-part taxon-name-part-type="species" reg="neumanni">neumanni</tp:taxon-name-part></tp:taxon-name></italic>, along with specimens from Debre Markos, Gondar, the Bale Mountains, etc. and included specimens from the Harenna forest and Debre Markos in <italic><tp:taxon-name><tp:taxon-name-part taxon-name-part-type="genus" reg="Ptychadena">P.</tp:taxon-name-part> <tp:taxon-name-part taxon-name-part-type="species" reg="erlangeri">erlangeri</tp:taxon-name-part></tp:taxon-name></italic>. The two groupings thus comprised specimens of several species, many of which placed in both groups (Fig. <xref ref-type="fig" rid="F1">1</xref>). As a result, <xref ref-type="bibr" rid="B17">Largen (2001)</xref> failed to give satisfactory diagnostic characters distinguishing <italic><tp:taxon-name><tp:taxon-name-part taxon-name-part-type="genus" reg="Ptychadena">P.</tp:taxon-name-part> <tp:taxon-name-part taxon-name-part-type="species" reg="erlangeri">erlangeri</tp:taxon-name-part></tp:taxon-name></italic> from <italic><tp:taxon-name><tp:taxon-name-part taxon-name-part-type="genus" reg="Ptychadena">P.</tp:taxon-name-part> <tp:taxon-name-part taxon-name-part-type="species" reg="neumanni">neumanni</tp:taxon-name-part></tp:taxon-name></italic> as all the given characters largely overlapped, and later authors relied heavily on the distribution ranges given by Largen to assign species names to the populations they sampled. Notably, the photos presented in <xref ref-type="bibr" rid="B14">Largen and Spawls (2010)</xref> for <italic><tp:taxon-name><tp:taxon-name-part taxon-name-part-type="genus" reg="Ptychadena">P.</tp:taxon-name-part> <tp:taxon-name-part taxon-name-part-type="species" reg="erlangeri">erlangeri</tp:taxon-name-part></tp:taxon-name></italic> is in fact most likely a <italic><tp:taxon-name><tp:taxon-name-part taxon-name-part-type="genus" reg="Ptychadena">P.</tp:taxon-name-part> <tp:taxon-name-part taxon-name-part-type="species" reg="goweri">goweri</tp:taxon-name-part></tp:taxon-name></italic> (Yadot River, close to Dolo Mena described as the “large” form occurring in Bale Mountain by Largen 1997), and the specimens presented as <italic><tp:taxon-name><tp:taxon-name-part taxon-name-part-type="genus" reg="Ptychadena">P.</tp:taxon-name-part> <tp:taxon-name-part taxon-name-part-type="species" reg="neumanni">neumanni</tp:taxon-name-part></tp:taxon-name></italic> are in fact <italic><tp:taxon-name><tp:taxon-name-part taxon-name-part-type="genus" reg="Ptychadena">P.</tp:taxon-name-part> <tp:taxon-name-part taxon-name-part-type="species" reg="erlangeri">erlangeri</tp:taxon-name-part></tp:taxon-name></italic>.</p></tp:treatment-sec><tp:treatment-sec><!--Section generated to contain objects referenced in tp:taxon-treatment.--><supplementary-material xmlns:xlink="http://www.w3.org/1999/xlink" id="S3" position="float" orientation="portrait" xlink:type="simple"><object-id content-type="doi" xlink:type="simple">10.3897/zookeys.1016.59699.suppl3</object-id><object-id content-type="arpha" xlink:type="simple">A8961C98-8301-588C-8ED1-4BE9144F1EAB</object-id><label>Supplementary material 3</label><caption><p>Tables 1–6</p></caption><statement content-type="dataType"><label>Data type</label><p>excel file</p></statement><statement content-type="notes"><label>Explanation note</label><p><bold>Table S1.</bold> Morphometric measurements and localities of all examined individuals. <bold>Table S2.</bold> GenBank accession numbers. <bold>Table S3.</bold> Morphometric measurements ratios (average ± standard deviation) of the <tp:taxon-name><tp:taxon-name-part taxon-name-part-type="genus" reg="Ptychadena">Ptychadena</tp:taxon-name-part> <tp:taxon-name-part taxon-name-part-type="species" reg="neumanni">neumanni</tp:taxon-name-part></tp:taxon-name> complex. <bold>Table S4.</bold> Results of discriminant analyses based on linear morphometric measurements of recently sampled specimens of the <tp:taxon-name><tp:taxon-name-part taxon-name-part-type="genus" reg="Ptychadena">P.</tp:taxon-name-part> <tp:taxon-name-part taxon-name-part-type="species" reg="neumanni">neumanni</tp:taxon-name-part></tp:taxon-name> complex. <bold>Table S5.</bold> Summary table presenting the results of the <abbrev xlink:title="Tukey Honest Significant Differences" id="ABBRID0EPUBM" xlink:type="simple">Tukey HSD</abbrev> pairwise tests based on linear morphometrics of the <tp:taxon-name><tp:taxon-name-part taxon-name-part-type="genus" reg="Ptychadena">Ptychadena</tp:taxon-name-part> <tp:taxon-name-part taxon-name-part-type="species" reg="neumanni">neumanni</tp:taxon-name-part></tp:taxon-name> complex. <bold>Table S6.</bold> Taxonomic history of the <tp:taxon-name><tp:taxon-name-part taxon-name-part-type="genus" reg="Ptychadena">Ptychadena</tp:taxon-name-part> <tp:taxon-name-part taxon-name-part-type="species" reg="neumanni">neumanni</tp:taxon-name-part></tp:taxon-name> species complex.</p></statement><media xlink:href="zookeys-1016-077-s003.xlsx" mimetype="application" mime-subtype="vnd.openxmlformats-officedocument.spreadsheetml.sheet" position="float" orientation="portrait" xlink:type="simple" id="oo_508443.xlsx"><uri content-type="original_file" xlink:type="simple">https://binary.pensoft.net/file/508443</uri></media><permissions><license xlink:type="simple"><license-p>This dataset is made available under the Open Database License (http://opendatacommons.org/licenses/odbl/1.0/). The Open Database License (ODbL) is a license agreement intended to allow users to freely share, modify, and use this Dataset while maintaining this same freedom for others, provided that the original source and author(s) are credited.</license-p></license></permissions><attrib specific-use="authors">Sandra Goutte, Jacobo Reyes-Velasco, Xenia Freilich, Abeje Kassie, Stephane Boissinot</attrib></supplementary-material><table-wrap id="T1" position="float" orientation="portrait"><label>Table 1.</label><caption><p>Morphometric measurements (average ± standard deviation) of the <italic><tp:taxon-name><tp:taxon-name-part taxon-name-part-type="genus" reg="Ptychadena">Ptychadena</tp:taxon-name-part> <tp:taxon-name-part taxon-name-part-type="species" reg="neumanni">neumanni</tp:taxon-name-part></tp:taxon-name></italic> complex.</p></caption><table id="TID0EWNBI" rules="all"><tbody><tr><th rowspan="1" colspan="1">Species</th><th rowspan="1" colspan="1">Sex</th><th rowspan="1" colspan="1">N</th><th rowspan="1" colspan="1">
                    <abbrev xmlns:xlink="http://www.w3.org/1999/xlink" xlink:title="snout-vent length" id="ABBRID0EJ6AG" xlink:type="simple">SVL</abbrev>
                  </th><th rowspan="1" colspan="1">
                    <abbrev xmlns:xlink="http://www.w3.org/1999/xlink" xlink:title="head width" id="ABBRID0ER6AG" xlink:type="simple">HW</abbrev>
                  </th><th rowspan="1" colspan="1">
                    <abbrev xmlns:xlink="http://www.w3.org/1999/xlink" xlink:title="head length" id="ABBRID0EZ6AG" xlink:type="simple">HL</abbrev>
                  </th><th rowspan="1" colspan="1">
                    <abbrev xmlns:xlink="http://www.w3.org/1999/xlink" xlink:title="snout length" id="ABBRID0EBABG" xlink:type="simple">SL</abbrev>
                  </th><th rowspan="1" colspan="1">
                    <abbrev xmlns:xlink="http://www.w3.org/1999/xlink" xlink:title="snout-nostril distance" id="ABBRID0EJABG" xlink:type="simple">NS</abbrev>
                  </th><th rowspan="1" colspan="1">
                    <abbrev xmlns:xlink="http://www.w3.org/1999/xlink" xlink:title="inter-nares distance" id="ABBRID0ERABG" xlink:type="simple">IND</abbrev>
                  </th><th rowspan="1" colspan="1">
                    <abbrev xmlns:xlink="http://www.w3.org/1999/xlink" xlink:title="eye-nostril distance" id="ABBRID0EZABG" xlink:type="simple">EN</abbrev>
                  </th><th rowspan="1" colspan="1">
                    <abbrev xmlns:xlink="http://www.w3.org/1999/xlink" xlink:title="inter-orbital distance" id="ABBRID0EBBBG" xlink:type="simple">IOD</abbrev>
                  </th><th rowspan="1" colspan="1">
                    <abbrev xmlns:xlink="http://www.w3.org/1999/xlink" xlink:title="eye-tympanum distance" id="ABBRID0EJBBG" xlink:type="simple">ETD</abbrev>
                  </th><th rowspan="1" colspan="1">
                    <abbrev xmlns:xlink="http://www.w3.org/1999/xlink" xlink:title="tympanum diameter" id="ABBRID0ERBBG" xlink:type="simple">TD</abbrev>
                  </th><th rowspan="1" colspan="1">
                    <abbrev xmlns:xlink="http://www.w3.org/1999/xlink" xlink:title="eye diameter" id="ABBRID0EZBBG" xlink:type="simple">ED</abbrev>
                  </th><th rowspan="1" colspan="1">
                    <abbrev xmlns:xlink="http://www.w3.org/1999/xlink" xlink:title="upper eyelid width" id="ABBRID0EBCBG" xlink:type="simple">UEW</abbrev>
                  </th><th rowspan="1" colspan="1">
                    <abbrev xmlns:xlink="http://www.w3.org/1999/xlink" xlink:title="forearm length" id="ABBRID0EJCBG" xlink:type="simple">FLL</abbrev>
                  </th><th rowspan="1" colspan="1">
                    <abbrev xmlns:xlink="http://www.w3.org/1999/xlink" xlink:title="hand length" id="ABBRID0ERCBG" xlink:type="simple">HAL</abbrev>
                  </th><th rowspan="1" colspan="1">
                    <abbrev xmlns:xlink="http://www.w3.org/1999/xlink" xlink:title="longest finger disc width" id="ABBRID0EZCBG" xlink:type="simple">FinDW</abbrev>
                  </th><th rowspan="1" colspan="1">
                    <abbrev xmlns:xlink="http://www.w3.org/1999/xlink" xlink:title="thigh length" id="ABBRID0EBDBG" xlink:type="simple">THL</abbrev>
                  </th><th rowspan="1" colspan="1">
                    <abbrev xmlns:xlink="http://www.w3.org/1999/xlink" xlink:title="tibia length" id="ABBRID0EJDBG" xlink:type="simple">TL</abbrev>
                  </th><th rowspan="1" colspan="1">
                    <abbrev xmlns:xlink="http://www.w3.org/1999/xlink" xlink:title="foot length" id="ABBRID0ERDBG" xlink:type="simple">FL</abbrev>
                  </th><th rowspan="1" colspan="1">
                    <abbrev xmlns:xlink="http://www.w3.org/1999/xlink" xlink:title="fourth toe disc width" id="ABBRID0EZDBG" xlink:type="simple">Toe4DW</abbrev>
                  </th><th rowspan="1" colspan="1">
                    <abbrev xmlns:xlink="http://www.w3.org/1999/xlink" xlink:title="metatarsal tubercle length" id="ABBRID0EBEBG" xlink:type="simple">MTL</abbrev>
                  </th></tr><tr><td rowspan="2" colspan="1">
                    <italic><tp:taxon-name><tp:taxon-name-part taxon-name-part-type="genus" reg="Ptychadena">P.</tp:taxon-name-part> <tp:taxon-name-part taxon-name-part-type="species" reg="amharensis">amharensis</tp:taxon-name-part></tp:taxon-name></italic>
                  </td><td rowspan="1" colspan="1">M</td><td rowspan="1" colspan="1">6</td><td rowspan="1" colspan="1">36.9±2.7</td><td rowspan="1" colspan="1">13.9±1.4</td><td rowspan="1" colspan="1">13.2±0.6</td><td rowspan="1" colspan="1">5.5±0.3</td><td rowspan="1" colspan="1">2.8±0.2</td><td rowspan="1" colspan="1">2.9±0.3</td><td rowspan="1" colspan="1">2.5±0.3</td><td rowspan="1" colspan="1">2.1±0.2</td><td rowspan="1" colspan="1">1.2±0.2</td><td rowspan="1" colspan="1">2.9±0.3</td><td rowspan="1" colspan="1">4.2±0.6</td><td rowspan="1" colspan="1">2.7±0.4</td><td rowspan="1" colspan="1">6.8±0.3</td><td rowspan="1" colspan="1">8.3±0.5</td><td rowspan="1" colspan="1">0.6±0.1</td><td rowspan="1" colspan="1">17.4±1.2</td><td rowspan="1" colspan="1">18.8±1.3</td><td rowspan="1" colspan="1">18.9±0.9</td><td rowspan="1" colspan="1">0.6±0.1</td><td rowspan="1" colspan="1">1.6±0.3</td></tr><tr><td rowspan="1" colspan="1">F</td><td rowspan="1" colspan="1">7</td><td rowspan="1" colspan="1">42.5±2</td><td rowspan="1" colspan="1">13.9±0.9</td><td rowspan="1" colspan="1">14.2±0.9</td><td rowspan="1" colspan="1">6.1±0.3</td><td rowspan="1" colspan="1">3±0.5</td><td rowspan="1" colspan="1">3.3±0.2</td><td rowspan="1" colspan="1">2.6±0.3</td><td rowspan="1" colspan="1">2.4±0.3</td><td rowspan="1" colspan="1">1.5±0.3</td><td rowspan="1" colspan="1">2.9±0.3</td><td rowspan="1" colspan="1">4.3±0.4</td><td rowspan="1" colspan="1">2.9±0.2</td><td rowspan="1" colspan="1">7.6±0.6</td><td rowspan="1" colspan="1">8.5±0.5</td><td rowspan="1" colspan="1">0.6±0.1</td><td rowspan="1" colspan="1">19.2±1.3</td><td rowspan="1" colspan="1">21.2±1.3</td><td rowspan="1" colspan="1">21.1±1.3</td><td rowspan="1" colspan="1">0.5±0.2</td><td rowspan="1" colspan="1">1.7±0.2</td></tr><tr><td rowspan="2" colspan="1">
                    <italic><tp:taxon-name><tp:taxon-name-part taxon-name-part-type="genus" reg="Ptychadena">P.</tp:taxon-name-part> <tp:taxon-name-part taxon-name-part-type="species" reg="beka">beka</tp:taxon-name-part></tp:taxon-name></italic>
                  </td><td rowspan="1" colspan="1">M</td><td rowspan="1" colspan="1">9</td><td rowspan="1" colspan="1">37.9±2.6</td><td rowspan="1" colspan="1">14.5±1</td><td rowspan="1" colspan="1">14.2±1.3</td><td rowspan="1" colspan="1">5.7±0.4</td><td rowspan="1" colspan="1">2.9±0.4</td><td rowspan="1" colspan="1">3±0.2</td><td rowspan="1" colspan="1">2.6±0.3</td><td rowspan="1" colspan="1">2.7±0.3</td><td rowspan="1" colspan="1">1.1±0.4</td><td rowspan="1" colspan="1">2.9±0.2</td><td rowspan="1" colspan="1">4±0.5</td><td rowspan="1" colspan="1">2.6±0.4</td><td rowspan="1" colspan="1">6.7±0.5</td><td rowspan="1" colspan="1">8.3±0.5</td><td rowspan="1" colspan="1">0.6±0.1</td><td rowspan="1" colspan="1">17.6±1.2</td><td rowspan="1" colspan="1">19.5±1</td><td rowspan="1" colspan="1">19.5±1</td><td rowspan="1" colspan="1">0.6±0.1</td><td rowspan="1" colspan="1">1.7±0.2</td></tr><tr><td rowspan="1" colspan="1">F</td><td rowspan="1" colspan="1">8</td><td rowspan="1" colspan="1">43.2±2.9</td><td rowspan="1" colspan="1">14.7±1.2</td><td rowspan="1" colspan="1">15.6±1.3</td><td rowspan="1" colspan="1">6.7±0.5</td><td rowspan="1" colspan="1">3.4±0.4</td><td rowspan="1" colspan="1">3.7±0.3</td><td rowspan="1" colspan="1">3.2±0.3</td><td rowspan="1" colspan="1">3.2±0.5</td><td rowspan="1" colspan="1">1.5±0.2</td><td rowspan="1" colspan="1">3.2±0.3</td><td rowspan="1" colspan="1">4.5±0.7</td><td rowspan="1" colspan="1">2.9±0.3</td><td rowspan="1" colspan="1">8±0.7</td><td rowspan="1" colspan="1">9.5±0.5</td><td rowspan="1" colspan="1">0.6±0.1</td><td rowspan="1" colspan="1">20.9±1.8</td><td rowspan="1" colspan="1">24.7±1.9</td><td rowspan="1" colspan="1">23.6±1.4</td><td rowspan="1" colspan="1">0.7±0.2</td><td rowspan="1" colspan="1">1.9±0.1</td></tr><tr><td rowspan="2" colspan="1">
                    <italic><tp:taxon-name><tp:taxon-name-part taxon-name-part-type="genus" reg="Ptychadena">P.</tp:taxon-name-part> <tp:taxon-name-part taxon-name-part-type="species" reg="cooperi">cooperi</tp:taxon-name-part></tp:taxon-name></italic>
                  </td><td rowspan="1" colspan="1">M</td><td rowspan="1" colspan="1">8</td><td rowspan="1" colspan="1">45±2.7</td><td rowspan="1" colspan="1">17.7±1.1</td><td rowspan="1" colspan="1">16.5±1.5</td><td rowspan="1" colspan="1">7.3±0.5</td><td rowspan="1" colspan="1">4.2±0.5</td><td rowspan="1" colspan="1">3.3±0.4</td><td rowspan="1" colspan="1">2.9±0.4</td><td rowspan="1" colspan="1">2.9±0.5</td><td rowspan="1" colspan="1">1.7±0.3</td><td rowspan="1" colspan="1">3.6±0.4</td><td rowspan="1" colspan="1">4.9±0.5</td><td rowspan="1" colspan="1">3±0.3</td><td rowspan="1" colspan="1">9.7±1.1</td><td rowspan="1" colspan="1">11.5±1.2</td><td rowspan="1" colspan="1">0.7±0.2</td><td rowspan="1" colspan="1">22.5±2.7</td><td rowspan="1" colspan="1">26.4±1.5</td><td rowspan="1" colspan="1">25.3±1.5</td><td rowspan="1" colspan="1">0.7±0.1</td><td rowspan="1" colspan="1">1.9±0.2</td></tr><tr><td rowspan="1" colspan="1">F</td><td rowspan="1" colspan="1">1</td><td rowspan="1" colspan="1">61.2</td><td rowspan="1" colspan="1">19.9</td><td rowspan="1" colspan="1">20.7</td><td rowspan="1" colspan="1">7.6</td><td rowspan="1" colspan="1">3.8</td><td rowspan="1" colspan="1">4</td><td rowspan="1" colspan="1">3.1</td><td rowspan="1" colspan="1">3.4</td><td rowspan="1" colspan="1">2.2</td><td rowspan="1" colspan="1">4.6</td><td rowspan="1" colspan="1">5.8</td><td rowspan="1" colspan="1">4.8</td><td rowspan="1" colspan="1">11.4</td><td rowspan="1" colspan="1">12.6</td><td rowspan="1" colspan="1">0.9</td><td rowspan="1" colspan="1">29.4</td><td rowspan="1" colspan="1">31.9</td><td rowspan="1" colspan="1">31.1</td><td rowspan="1" colspan="1">1</td><td rowspan="1" colspan="1">2.5</td></tr><tr><td rowspan="2" colspan="1">
                    <italic><tp:taxon-name><tp:taxon-name-part taxon-name-part-type="genus" reg="Ptychadena">P.</tp:taxon-name-part> <tp:taxon-name-part taxon-name-part-type="species" reg="delphina">delphina</tp:taxon-name-part></tp:taxon-name></italic>
                  </td><td rowspan="1" colspan="1">M</td><td rowspan="1" colspan="1">6</td><td rowspan="1" colspan="1">40.1±2.9</td><td rowspan="1" colspan="1">14.7±0.4</td><td rowspan="1" colspan="1">14.3±0.8</td><td rowspan="1" colspan="1">6.2±0.3</td><td rowspan="1" colspan="1">3±0.2</td><td rowspan="1" colspan="1">3.2±0.4</td><td rowspan="1" colspan="1">2.8±0.6</td><td rowspan="1" colspan="1">2.5±0.3</td><td rowspan="1" colspan="1">1.3±0.2</td><td rowspan="1" colspan="1">3±0.4</td><td rowspan="1" colspan="1">4.2±0.6</td><td rowspan="1" colspan="1">2.9±0.2</td><td rowspan="1" colspan="1">8.1±0.5</td><td rowspan="1" colspan="1">8.9±0.9</td><td rowspan="1" colspan="1">0.6±0.1</td><td rowspan="1" colspan="1">18.8±0.8</td><td rowspan="1" colspan="1">21.4±1.5</td><td rowspan="1" colspan="1">21.6±2.6</td><td rowspan="1" colspan="1">0.5±0</td><td rowspan="1" colspan="1">1.5±0.2</td></tr><tr><td rowspan="1" colspan="1">F</td><td rowspan="1" colspan="1">6</td><td rowspan="1" colspan="1">47.2±2.3</td><td rowspan="1" colspan="1">15.9±1.4</td><td rowspan="1" colspan="1">16.3±0.8</td><td rowspan="1" colspan="1">6.9±0.4</td><td rowspan="1" colspan="1">3.3±0.3</td><td rowspan="1" colspan="1">3.4±0.2</td><td rowspan="1" colspan="1">3.2±0.2</td><td rowspan="1" colspan="1">3.2±0.3</td><td rowspan="1" colspan="1">1.6±0.2</td><td rowspan="1" colspan="1">3.4±0.3</td><td rowspan="1" colspan="1">5.2±0.4</td><td rowspan="1" colspan="1">3.3±0.3</td><td rowspan="1" colspan="1">9.3±0.7</td><td rowspan="1" colspan="1">10.1±0.6</td><td rowspan="1" colspan="1">0.6±0.1</td><td rowspan="1" colspan="1">22.9±1.9</td><td rowspan="1" colspan="1">25.9±2.2</td><td rowspan="1" colspan="1">25.7±1.6</td><td rowspan="1" colspan="1">0.7±0.1</td><td rowspan="1" colspan="1">1.8±0.1</td></tr><tr><td rowspan="2" colspan="1">
                    <italic><tp:taxon-name><tp:taxon-name-part taxon-name-part-type="genus" reg="Ptychadena">P.</tp:taxon-name-part> <tp:taxon-name-part taxon-name-part-type="species" reg="doro">doro</tp:taxon-name-part></tp:taxon-name></italic>
                  </td><td rowspan="1" colspan="1">M</td><td rowspan="1" colspan="1">13</td><td rowspan="1" colspan="1">35.8±2.2</td><td rowspan="1" colspan="1">12.6±0.8</td><td rowspan="1" colspan="1">13.1±1.1</td><td rowspan="1" colspan="1">5.6±0.4</td><td rowspan="1" colspan="1">2.7±0.3</td><td rowspan="1" colspan="1">3.1±0.2</td><td rowspan="1" colspan="1">2.5±0.2</td><td rowspan="1" colspan="1">2.8±0.4</td><td rowspan="1" colspan="1">1.1±0.2</td><td rowspan="1" colspan="1">2.5±0.3</td><td rowspan="1" colspan="1">4±0.4</td><td rowspan="1" colspan="1">2.5±0.2</td><td rowspan="1" colspan="1">7.1±0.5</td><td rowspan="1" colspan="1">8.5±0.7</td><td rowspan="1" colspan="1">0.6±0.2</td><td rowspan="1" colspan="1">17.5±1.6</td><td rowspan="1" colspan="1">20.7±1.4</td><td rowspan="1" colspan="1">21.1±2.2</td><td rowspan="1" colspan="1">0.5±0.1</td><td rowspan="1" colspan="1">1.5±0.3</td></tr><tr><td rowspan="1" colspan="1">F</td><td rowspan="1" colspan="1">6</td><td rowspan="1" colspan="1">42.4±5.7</td><td rowspan="1" colspan="1">14.2±0.9</td><td rowspan="1" colspan="1">15±0.4</td><td rowspan="1" colspan="1">6.7±0.5</td><td rowspan="1" colspan="1">3.4±0.5</td><td rowspan="1" colspan="1">3.5±0.4</td><td rowspan="1" colspan="1">2.8±0.5</td><td rowspan="1" colspan="1">3.2±0.5</td><td rowspan="1" colspan="1">1.3±0.3</td><td rowspan="1" colspan="1">2.9±0.4</td><td rowspan="1" colspan="1">4.6±0.4</td><td rowspan="1" colspan="1">3±0.4</td><td rowspan="1" colspan="1">8.9±0.9</td><td rowspan="1" colspan="1">10.4±1</td><td rowspan="1" colspan="1">0.6±0.1</td><td rowspan="1" colspan="1">22.6±2.4</td><td rowspan="1" colspan="1">26.6±1.1</td><td rowspan="1" colspan="1">26.9±1.6</td><td rowspan="1" colspan="1">0.8±0.2</td><td rowspan="1" colspan="1">1.8±0.3</td></tr><tr><td rowspan="2" colspan="1">
                    <italic><tp:taxon-name><tp:taxon-name-part taxon-name-part-type="genus" reg="Ptychadena">P.</tp:taxon-name-part> <tp:taxon-name-part taxon-name-part-type="species" reg="erlangeri">erlangeri</tp:taxon-name-part></tp:taxon-name></italic>
                  </td><td rowspan="1" colspan="1">M</td><td rowspan="1" colspan="1">35</td><td rowspan="1" colspan="1">34.1±2.5</td><td rowspan="1" colspan="1">11.7±1</td><td rowspan="1" colspan="1">12.2±1.3</td><td rowspan="1" colspan="1">5±0.5</td><td rowspan="1" colspan="1">2.6±0.3</td><td rowspan="1" colspan="1">2.7±0.3</td><td rowspan="1" colspan="1">2.2±0.2</td><td rowspan="1" colspan="1">2.5±0.4</td><td rowspan="1" colspan="1">1±0.2</td><td rowspan="1" colspan="1">2.4±0.3</td><td rowspan="1" colspan="1">3.5±0.4</td><td rowspan="1" colspan="1">2.4±0.4</td><td rowspan="1" colspan="1">6.3±0.6</td><td rowspan="1" colspan="1">7.2±0.7</td><td rowspan="1" colspan="1">0.6±0.1</td><td rowspan="1" colspan="1">15.8±1.3</td><td rowspan="1" colspan="1">17.9±2</td><td rowspan="1" colspan="1">18.3±1.8</td><td rowspan="1" colspan="1">0.5±0.1</td><td rowspan="1" colspan="1">1.4±0.3</td></tr><tr><td rowspan="1" colspan="1">F</td><td rowspan="1" colspan="1">10</td><td rowspan="1" colspan="1">34.6±1.7</td><td rowspan="1" colspan="1">11.6±1</td><td rowspan="1" colspan="1">12.2±1.3</td><td rowspan="1" colspan="1">5.2±0.5</td><td rowspan="1" colspan="1">2.7±0.3</td><td rowspan="1" colspan="1">2.9±0.2</td><td rowspan="1" colspan="1">2.5±0.2</td><td rowspan="1" colspan="1">2.5±0.4</td><td rowspan="1" colspan="1">1±0.2</td><td rowspan="1" colspan="1">2.3±0.3</td><td rowspan="1" colspan="1">3.6±0.5</td><td rowspan="1" colspan="1">2.4±0.3</td><td rowspan="1" colspan="1">6.2±0.5</td><td rowspan="1" colspan="1">7.5±0.8</td><td rowspan="1" colspan="1">0.5±0.1</td><td rowspan="1" colspan="1">16.9±2.1</td><td rowspan="1" colspan="1">18.7±2.5</td><td rowspan="1" colspan="1">19.2±1.8</td><td rowspan="1" colspan="1">0.5±0.1</td><td rowspan="1" colspan="1">1.4±0.3</td></tr><tr><td rowspan="2" colspan="1">
                    <italic><tp:taxon-name><tp:taxon-name-part taxon-name-part-type="genus" reg="Ptychadena">P.</tp:taxon-name-part> <tp:taxon-name-part taxon-name-part-type="species" reg="goweri">goweri</tp:taxon-name-part></tp:taxon-name></italic>
                  </td><td rowspan="1" colspan="1">M</td><td rowspan="1" colspan="1">15</td><td rowspan="1" colspan="1">42.4±2.7</td><td rowspan="1" colspan="1">15.7±0.9</td><td rowspan="1" colspan="1">16.2±1.4</td><td rowspan="1" colspan="1">6.7±0.5</td><td rowspan="1" colspan="1">3.1±0.3</td><td rowspan="1" colspan="1">3.5±0.4</td><td rowspan="1" colspan="1">3.1±0.4</td><td rowspan="1" colspan="1">3.2±0.4</td><td rowspan="1" colspan="1">1.5±0.2</td><td rowspan="1" colspan="1">3.1±0.4</td><td rowspan="1" colspan="1">4.3±0.7</td><td rowspan="1" colspan="1">2.9±0.2</td><td rowspan="1" colspan="1">8.5±0.9</td><td rowspan="1" colspan="1">10.2±0.8</td><td rowspan="1" colspan="1">0.7±0.2</td><td rowspan="1" colspan="1">21.9±1.5</td><td rowspan="1" colspan="1">25.4±1.5</td><td rowspan="1" colspan="1">25.7±1.2</td><td rowspan="1" colspan="1">0.7±0.1</td><td rowspan="1" colspan="1">2±0.3</td></tr><tr><td rowspan="1" colspan="1">F</td><td rowspan="1" colspan="1">6</td><td rowspan="1" colspan="1">51.2±4.2</td><td rowspan="1" colspan="1">17.6±2</td><td rowspan="1" colspan="1">18.6±2.1</td><td rowspan="1" colspan="1">7.5±0.4</td><td rowspan="1" colspan="1">3.7±0.3</td><td rowspan="1" colspan="1">3.9±0.5</td><td rowspan="1" colspan="1">3.5±0.3</td><td rowspan="1" colspan="1">3.5±0.4</td><td rowspan="1" colspan="1">1.8±0.3</td><td rowspan="1" colspan="1">3.5±0.4</td><td rowspan="1" colspan="1">5±0.5</td><td rowspan="1" colspan="1">3.3±0.2</td><td rowspan="1" colspan="1">9.8±1</td><td rowspan="1" colspan="1">11.8±1</td><td rowspan="1" colspan="1">0.7±0.1</td><td rowspan="1" colspan="1">25.7±2.7</td><td rowspan="1" colspan="1">30.4±2.3</td><td rowspan="1" colspan="1">29.4±2</td><td rowspan="1" colspan="1">0.8±0.1</td><td rowspan="1" colspan="1">2.5±0.3</td></tr><tr><td rowspan="2" colspan="1">
                    <italic><tp:taxon-name><tp:taxon-name-part taxon-name-part-type="genus" reg="Ptychadena">P.</tp:taxon-name-part> <tp:taxon-name-part taxon-name-part-type="species" reg="harenna">harenna</tp:taxon-name-part></tp:taxon-name></italic>
                  </td><td rowspan="1" colspan="1">M</td><td rowspan="1" colspan="1">4</td><td rowspan="1" colspan="1">36.3±2.3</td><td rowspan="1" colspan="1">13.6±1.2</td><td rowspan="1" colspan="1">14.2±1.6</td><td rowspan="1" colspan="1">5.8±0.3</td><td rowspan="1" colspan="1">3.1±0.2</td><td rowspan="1" colspan="1">3.4±0.5</td><td rowspan="1" colspan="1">2.4±0.3</td><td rowspan="1" colspan="1">2.4±0.5</td><td rowspan="1" colspan="1">1.2±0.4</td><td rowspan="1" colspan="1">3.1±0.6</td><td rowspan="1" colspan="1">4.8±0.6</td><td rowspan="1" colspan="1">2.8±0.5</td><td rowspan="1" colspan="1">7.6±0.4</td><td rowspan="1" colspan="1">8.1±0.5</td><td rowspan="1" colspan="1">0.6±0.1</td><td rowspan="1" colspan="1">18.4±2</td><td rowspan="1" colspan="1">20.6±1.3</td><td rowspan="1" colspan="1">20.7±1.7</td><td rowspan="1" colspan="1">0.5±0.1</td><td rowspan="1" colspan="1">1.4±0.1</td></tr><tr><td rowspan="1" colspan="1">F</td><td rowspan="1" colspan="1">2</td><td rowspan="1" colspan="1">43.3±0.3</td><td rowspan="1" colspan="1">15.4±1.2</td><td rowspan="1" colspan="1">16±0.8</td><td rowspan="1" colspan="1">7±0.4</td><td rowspan="1" colspan="1">3.4±0.3</td><td rowspan="1" colspan="1">3.8±0.1</td><td rowspan="1" colspan="1">3±0.1</td><td rowspan="1" colspan="1">4.2±0.2</td><td rowspan="1" colspan="1">1.4±0.1</td><td rowspan="1" colspan="1">3.1±0.4</td><td rowspan="1" colspan="1">4.7±0.1</td><td rowspan="1" colspan="1">2.7±0.6</td><td rowspan="1" colspan="1">7.8±0.5</td><td rowspan="1" colspan="1">9.8±0.6</td><td rowspan="1" colspan="1">0.8±0.4</td><td rowspan="1" colspan="1">21.8±0.4</td><td rowspan="1" colspan="1">24.9±0.4</td><td rowspan="1" colspan="1">24±0.5</td><td rowspan="1" colspan="1">0.8±0.3</td><td rowspan="1" colspan="1">2±0.5</td></tr><tr><td rowspan="2" colspan="1">
                    <italic><tp:taxon-name><tp:taxon-name-part taxon-name-part-type="genus" reg="Ptychadena">P.</tp:taxon-name-part> <tp:taxon-name-part taxon-name-part-type="species" reg="levenorum">levenorum</tp:taxon-name-part></tp:taxon-name></italic>
                  </td><td rowspan="1" colspan="1">M</td><td rowspan="1" colspan="1">8</td><td rowspan="1" colspan="1">34.3±2.3</td><td rowspan="1" colspan="1">11.7±1.3</td><td rowspan="1" colspan="1">11.9±1.1</td><td rowspan="1" colspan="1">4.6±0.5</td><td rowspan="1" colspan="1">2.4±0.3</td><td rowspan="1" colspan="1">2.4±0.3</td><td rowspan="1" colspan="1">1.8±0.4</td><td rowspan="1" colspan="1">2.2±0.3</td><td rowspan="1" colspan="1">1±0.3</td><td rowspan="1" colspan="1">2.2±0.2</td><td rowspan="1" colspan="1">3.2±0.4</td><td rowspan="1" colspan="1">2.2±0.4</td><td rowspan="1" colspan="1">6.5±1</td><td rowspan="1" colspan="1">7±0.7</td><td rowspan="1" colspan="1">0.6±0.1</td><td rowspan="1" colspan="1">14.2±1.4</td><td rowspan="1" colspan="1">16.9±1.8</td><td rowspan="1" colspan="1">18±2</td><td rowspan="1" colspan="1">0.5±0.1</td><td rowspan="1" colspan="1">1.6±0.2</td></tr><tr><td rowspan="1" colspan="1">F</td><td rowspan="1" colspan="1">4</td><td rowspan="1" colspan="1">37±2.5</td><td rowspan="1" colspan="1">12.2±0.9</td><td rowspan="1" colspan="1">12.1±0.5</td><td rowspan="1" colspan="1">4.8±0.5</td><td rowspan="1" colspan="1">2.5±0.3</td><td rowspan="1" colspan="1">2.7±0.4</td><td rowspan="1" colspan="1">2.1±0.2</td><td rowspan="1" colspan="1">2.6±0.3</td><td rowspan="1" colspan="1">1.3±0.2</td><td rowspan="1" colspan="1">2.4±0.4</td><td rowspan="1" colspan="1">3.5±0.6</td><td rowspan="1" colspan="1">2.5±0.4</td><td rowspan="1" colspan="1">6.6±0.8</td><td rowspan="1" colspan="1">7.5±0.5</td><td rowspan="1" colspan="1">0.5±0.2</td><td rowspan="1" colspan="1">16±1.6</td><td rowspan="1" colspan="1">18.9±2.1</td><td rowspan="1" colspan="1">20.1±2.4</td><td rowspan="1" colspan="1">0.6±0.1</td><td rowspan="1" colspan="1">1.8±0.2</td></tr><tr><td rowspan="2" colspan="1">
                    <italic><tp:taxon-name><tp:taxon-name-part taxon-name-part-type="genus" reg="Ptychadena">P.</tp:taxon-name-part> <tp:taxon-name-part taxon-name-part-type="species" reg="nana">nana</tp:taxon-name-part></tp:taxon-name></italic>
                  </td><td rowspan="1" colspan="1">M</td><td rowspan="1" colspan="1">12</td><td rowspan="1" colspan="1">28.3±3.3</td><td rowspan="1" colspan="1">10.2±1.4</td><td rowspan="1" colspan="1">10.1±0.7</td><td rowspan="1" colspan="1">4.2±0.4</td><td rowspan="1" colspan="1">2.2±0.2</td><td rowspan="1" colspan="1">2.3±0.2</td><td rowspan="1" colspan="1">1.8±0.2</td><td rowspan="1" colspan="1">2.2±0.3</td><td rowspan="1" colspan="1">0.9±0.1</td><td rowspan="1" colspan="1">1.8±0.2</td><td rowspan="1" colspan="1">2.9±0.5</td><td rowspan="1" colspan="1">2±0.3</td><td rowspan="1" colspan="1">5±0.6</td><td rowspan="1" colspan="1">5.6±0.6</td><td rowspan="1" colspan="1">0.5±0.1</td><td rowspan="1" colspan="1">11.7±1.4</td><td rowspan="1" colspan="1">12.7±0.9</td><td rowspan="1" colspan="1">13.8±1</td><td rowspan="1" colspan="1">0.5±0.1</td><td rowspan="1" colspan="1">1.2±0.2</td></tr><tr><td rowspan="1" colspan="1">F</td><td rowspan="1" colspan="1">12</td><td rowspan="1" colspan="1">29.6±3.2</td><td rowspan="1" colspan="1">9.5±1.3</td><td rowspan="1" colspan="1">10±0.8</td><td rowspan="1" colspan="1">4.2±0.4</td><td rowspan="1" colspan="1">2.3±0.3</td><td rowspan="1" colspan="1">2.5±0.3</td><td rowspan="1" colspan="1">1.9±0.2</td><td rowspan="1" colspan="1">2±0.4</td><td rowspan="1" colspan="1">1±0.2</td><td rowspan="1" colspan="1">1.8±0.2</td><td rowspan="1" colspan="1">3.2±0.4</td><td rowspan="1" colspan="1">2.1±0.4</td><td rowspan="1" colspan="1">4.9±0.3</td><td rowspan="1" colspan="1">5.8±0.6</td><td rowspan="1" colspan="1">0.5±0.1</td><td rowspan="1" colspan="1">12.2±1.2</td><td rowspan="1" colspan="1">12.9±1.1</td><td rowspan="1" colspan="1">14.3±1.2</td><td rowspan="1" colspan="1">0.5±0.1</td><td rowspan="1" colspan="1">1.2±0.2</td></tr><tr><td rowspan="2" colspan="1">
                    <italic><tp:taxon-name><tp:taxon-name-part taxon-name-part-type="genus" reg="Ptychadena">P.</tp:taxon-name-part> <tp:taxon-name-part taxon-name-part-type="species" reg="neumanni">neumanni</tp:taxon-name-part></tp:taxon-name></italic>
                  </td><td rowspan="1" colspan="1">M</td><td rowspan="1" colspan="1">20</td><td rowspan="1" colspan="1">34.6±2</td><td rowspan="1" colspan="1">12±1.2</td><td rowspan="1" colspan="1">13.6±0.8</td><td rowspan="1" colspan="1">5.6±0.4</td><td rowspan="1" colspan="1">2.8±0.4</td><td rowspan="1" colspan="1">3.2±0.3</td><td rowspan="1" colspan="1">2.6±0.3</td><td rowspan="1" colspan="1">3.1±0.3</td><td rowspan="1" colspan="1">1±0.1</td><td rowspan="1" colspan="1">2.7±0.4</td><td rowspan="1" colspan="1">3.9±0.2</td><td rowspan="1" colspan="1">2.3±0.4</td><td rowspan="1" colspan="1">6.8±0.4</td><td rowspan="1" colspan="1">8.1±0.6</td><td rowspan="1" colspan="1">0.6±0.2</td><td rowspan="1" colspan="1">17.9±1.2</td><td rowspan="1" colspan="1">20.1±1.1</td><td rowspan="1" colspan="1">20.6±1.4</td><td rowspan="1" colspan="1">0.6±0.1</td><td rowspan="1" colspan="1">1.4±0.2</td></tr><tr><td rowspan="1" colspan="1">F</td><td rowspan="1" colspan="1">8</td><td rowspan="1" colspan="1">45.6±1.4</td><td rowspan="1" colspan="1">15.2±1.1</td><td rowspan="1" colspan="1">16.7±1.6</td><td rowspan="1" colspan="1">7.1±0.4</td><td rowspan="1" colspan="1">3.6±0.1</td><td rowspan="1" colspan="1">4±0.4</td><td rowspan="1" colspan="1">3.2±0.3</td><td rowspan="1" colspan="1">3.6±0.4</td><td rowspan="1" colspan="1">1.5±0.3</td><td rowspan="1" colspan="1">3.4±0.4</td><td rowspan="1" colspan="1">4.7±0.5</td><td rowspan="1" colspan="1">3±0.4</td><td rowspan="1" colspan="1">8.3±0.7</td><td rowspan="1" colspan="1">9.8±0.7</td><td rowspan="1" colspan="1">0.7±0.2</td><td rowspan="1" colspan="1">21.8±1.5</td><td rowspan="1" colspan="1">26.1±0.8</td><td rowspan="1" colspan="1">26.4±1.4</td><td rowspan="1" colspan="1">0.7±0.2</td><td rowspan="1" colspan="1">1.9±0.3</td></tr><tr><td rowspan="2" colspan="1">
                    <italic><tp:taxon-name><tp:taxon-name-part taxon-name-part-type="genus" reg="Ptychadena">P.</tp:taxon-name-part> <tp:taxon-name-part taxon-name-part-type="species" reg="robeensis">robeensis</tp:taxon-name-part></tp:taxon-name></italic>
                  </td><td rowspan="1" colspan="1">M</td><td rowspan="1" colspan="1">13</td><td rowspan="1" colspan="1">30.3±0.7</td><td rowspan="1" colspan="1">10.7±0.7</td><td rowspan="1" colspan="1">11.1±0.8</td><td rowspan="1" colspan="1">4.3±0.2</td><td rowspan="1" colspan="1">2.2±0.2</td><td rowspan="1" colspan="1">2.4±0.2</td><td rowspan="1" colspan="1">1.9±0.1</td><td rowspan="1" colspan="1">2.4±0.3</td><td rowspan="1" colspan="1">1.1±0.1</td><td rowspan="1" colspan="1">2±0.2</td><td rowspan="1" colspan="1">3±0.4</td><td rowspan="1" colspan="1">2.1±0.2</td><td rowspan="1" colspan="1">5.4±0.5</td><td rowspan="1" colspan="1">6.4±0.4</td><td rowspan="1" colspan="1">0.6±0.2</td><td rowspan="1" colspan="1">12.4±0.8</td><td rowspan="1" colspan="1">13.6±0.8</td><td rowspan="1" colspan="1">15.1±1</td><td rowspan="1" colspan="1">0.5±0.1</td><td rowspan="1" colspan="1">1.2±0.3</td></tr><tr><td rowspan="1" colspan="1">F</td><td rowspan="1" colspan="1">4</td><td rowspan="1" colspan="1">31.6±2.9</td><td rowspan="1" colspan="1">11.1±0.6</td><td rowspan="1" colspan="1">10.9±0.2</td><td rowspan="1" colspan="1">4.3±0.4</td><td rowspan="1" colspan="1">2.2±0.5</td><td rowspan="1" colspan="1">2.5±0.2</td><td rowspan="1" colspan="1">2±0.1</td><td rowspan="1" colspan="1">2.5±0.4</td><td rowspan="1" colspan="1">1.1±0.2</td><td rowspan="1" colspan="1">2±0.2</td><td rowspan="1" colspan="1">3.3±0.1</td><td rowspan="1" colspan="1">2±0.3</td><td rowspan="1" colspan="1">5.5±0.5</td><td rowspan="1" colspan="1">6.5±0.5</td><td rowspan="1" colspan="1">0.5±0.1</td><td rowspan="1" colspan="1">12.2±1.1</td><td rowspan="1" colspan="1">13.9±0.8</td><td rowspan="1" colspan="1">15.4±1.2</td><td rowspan="1" colspan="1">0.6±0.1</td><td rowspan="1" colspan="1">1.3±0.2</td></tr></tbody></table></table-wrap><fig id="F1" position="float" orientation="portrait"><object-id xmlns:xlink="http://www.w3.org/1999/xlink" content-type="doi" xlink:type="simple">10.3897/zookeys.1016.59699.figure1</object-id><object-id xmlns:xlink="http://www.w3.org/1999/xlink" content-type="arpha" xlink:type="simple">D3215F9B-97B1-5E1E-82F1-33CCAF4A7F1A</object-id><label>Figure 1.</label><caption><p>Species included under the names <italic><tp:taxon-name><tp:taxon-name-part taxon-name-part-type="genus" reg="Ptychadena">Ptychadena</tp:taxon-name-part> <tp:taxon-name-part taxon-name-part-type="species" reg="neumanni">neumanni</tp:taxon-name-part></tp:taxon-name></italic> and <italic><tp:taxon-name><tp:taxon-name-part taxon-name-part-type="genus" reg="Ptychadena">P.</tp:taxon-name-part> <tp:taxon-name-part taxon-name-part-type="species" reg="erlangeri">erlangeri</tp:taxon-name-part></tp:taxon-name></italic> in previous studies. Species names within the circles correspond to the revised taxonomy. Left (yellow) and right (blue) circles contains all species identified as <italic><tp:taxon-name><tp:taxon-name-part taxon-name-part-type="genus" reg="Ptychadena">P.</tp:taxon-name-part> <tp:taxon-name-part taxon-name-part-type="species" reg="neumanni">neumanni</tp:taxon-name-part></tp:taxon-name></italic> and <italic><tp:taxon-name><tp:taxon-name-part taxon-name-part-type="genus" reg="Ptychadena">P.</tp:taxon-name-part> <tp:taxon-name-part taxon-name-part-type="species" reg="erlangeri">erlangeri</tp:taxon-name-part></tp:taxon-name></italic>, respectively, since their original descriptions <xref ref-type="bibr" rid="B1">Ahl (1924)</xref>. Species at the intersection of the two circles were identified as both species either in different studies (e.g., <xref ref-type="bibr" rid="B17">Largen 2001</xref>; <xref ref-type="bibr" rid="B6">Freilich et al. 2014</xref>; <xref ref-type="bibr" rid="B28">Smith et al. 2017a</xref>, <xref ref-type="bibr" rid="B29">b</xref>; <xref ref-type="bibr" rid="B26">Reyes-Velasco et al. 2018</xref>) or within the same study (e.g., <xref ref-type="bibr" rid="B17">Largen 2001</xref>). The full taxonomic history of the group is summarized in Suppl. material <xref ref-type="supplementary-material" rid="S3">3</xref>: Table S6.</p></caption><graphic xmlns:xlink="http://www.w3.org/1999/xlink" xlink:href="zookeys-1016-077-g001.jpg" position="float" orientation="portrait" xlink:type="simple" id="oo_508417.jpg"><uri content-type="original_file" xlink:type="simple">https://binary.pensoft.net/fig/508417</uri></graphic></fig></tp:treatment-sec><ref-list><ref id="B22"><mixed-citation xmlns:xlink="http://www.w3.org/1999/xlink" xlink:type="simple"><person-group><name name-style="western"><surname>Perret</surname><given-names>J-L</given-names></name></person-group> (<year>1980</year>) <article-title>Sur quelques <italic><tp:taxon-name><tp:taxon-name-part taxon-name-part-type="genus">Ptychadena</tp:taxon-name-part></tp:taxon-name></italic> (<tp:taxon-name><tp:taxon-name-part taxon-name-part-type="class">Amphibia</tp:taxon-name-part></tp:taxon-name><tp:taxon-name><tp:taxon-name-part taxon-name-part-type="family">Ranidae</tp:taxon-name-part></tp:taxon-name>) d’Ethiopie.</article-title><source>Monitore Zoologico Italiano, Supplemento</source><volume>13</volume>: <fpage>151</fpage>–<lpage>168</lpage>. <ext-link xlink:type="simple" ext-link-type="doi" xlink:href="10.1080/00269786.1980.11758552">https://doi.org/10.1080/00269786.1980.11758552</ext-link></mixed-citation></ref><ref id="B4"><mixed-citation xmlns:xlink="http://www.w3.org/1999/xlink" xlink:type="simple"><person-group><name name-style="western"><surname>Dubois</surname><given-names>A</given-names></name></person-group> (<year>1981</year>) <article-title>Liste des genres et sous-genres nominaux de <tp:taxon-name><tp:taxon-name-part taxon-name-part-type="superfamily">Ranoidea</tp:taxon-name-part></tp:taxon-name> (Amphibiens Anoures) du monde, avec identification de leurs espèces types; consequences nomenclaturales. Monitore Zoologico Italiano. Nuova Serie, Supplemento.</article-title><source>Firenze</source><volume>15</volume>: <fpage>225</fpage>–<lpage>284</lpage>. <ext-link xlink:type="simple" ext-link-type="doi" xlink:href="10.1080/03749444.1981.10736637">https://doi.org/10.1080/03749444.1981.10736637</ext-link></mixed-citation></ref><ref id="B5"><mixed-citation xmlns:xlink="http://www.w3.org/1999/xlink" xlink:type="simple"><person-group><name name-style="western"><surname>Dubois</surname><given-names>A</given-names></name></person-group> (<year>1992</year>) <article-title>Notes on the classification of <tp:taxon-name><tp:taxon-name-part taxon-name-part-type="family">Ranidae</tp:taxon-name-part></tp:taxon-name> (<tp:taxon-name><tp:taxon-name-part taxon-name-part-type="class">Amphibia</tp:taxon-name-part></tp:taxon-name>, <tp:taxon-name><tp:taxon-name-part taxon-name-part-type="order">Anura</tp:taxon-name-part></tp:taxon-name>).</article-title><source>Bulletin Mensuel de la Société Linnéenne de Lyon</source><volume>61</volume>: <fpage>305</fpage>–<lpage>352</lpage>. <ext-link xlink:type="simple" ext-link-type="doi" xlink:href="10.3406/linly.1992.11011">https://doi.org/10.3406/linly.1992.11011</ext-link></mixed-citation></ref><ref id="B23"><mixed-citation xmlns:xlink="http://www.w3.org/1999/xlink" xlink:type="simple"><person-group><name name-style="western"><surname>Perret</surname><given-names>J-L</given-names></name></person-group> (<year>1994</year>) <article-title>Description de <italic><tp:taxon-name><tp:taxon-name-part taxon-name-part-type="genus">Ptychadena</tp:taxon-name-part> <tp:taxon-name-part taxon-name-part-type="species">largeni</tp:taxon-name-part></tp:taxon-name></italic> n. sp. (<tp:taxon-name><tp:taxon-name-part taxon-name-part-type="order">Anura</tp:taxon-name-part></tp:taxon-name>, <tp:taxon-name><tp:taxon-name-part taxon-name-part-type="family">Ranidae</tp:taxon-name-part></tp:taxon-name>) d’Ethiopie.</article-title><source>Bulletin de la Société Neuchâteloise des Sciences Naturelles</source><volume>117</volume>: <fpage>67</fpage>–<lpage>77</lpage>.</mixed-citation></ref><ref id="B1"><mixed-citation xmlns:xlink="http://www.w3.org/1999/xlink" xlink:type="simple"><person-group><name name-style="western"><surname>Ahl</surname><given-names>E</given-names></name></person-group> (<year>1924</year>) <article-title>Über eine froschsammlung aus Nordost-Afrika und Arabien.</article-title><source>Mitteilungen aus dem Zoologischen museum in Berlin</source><volume>11</volume>: <fpage>1</fpage>–<lpage>12</lpage>. <ext-link xlink:type="simple" ext-link-type="doi" xlink:href="10.1002/mmnz.4830110102">https://doi.org/10.1002/mmnz.4830110102</ext-link></mixed-citation></ref><ref id="B27"><mixed-citation xmlns:xlink="http://www.w3.org/1999/xlink" xlink:type="simple"><person-group><name name-style="western"><surname>Reyes-Velasco</surname><given-names>J</given-names></name><name name-style="western"><surname>Goutte</surname><given-names>S</given-names></name><name name-style="western"><surname>Freilich</surname><given-names>X</given-names></name><name name-style="western"><surname>Boissinot</surname><given-names>S</given-names></name></person-group> (<year>in review</year>) On the use of type specimens in the age of genomics.</mixed-citation></ref><ref id="B17"><mixed-citation xmlns:xlink="http://www.w3.org/1999/xlink" xlink:type="simple"><person-group><name name-style="western"><surname>Largen</surname><given-names>MJ</given-names></name></person-group> (<year>2001</year>) <article-title>The status of the genus <italic><tp:taxon-name><tp:taxon-name-part taxon-name-part-type="genus">Phrynobatrachus</tp:taxon-name-part></tp:taxon-name></italic> Günther 1862 in Ethiopia and Eritrea, including description of a new species (<tp:taxon-name><tp:taxon-name-part taxon-name-part-type="class">Amphibia</tp:taxon-name-part></tp:taxon-name><tp:taxon-name><tp:taxon-name-part taxon-name-part-type="order">Anura</tp:taxon-name-part></tp:taxon-name><tp:taxon-name><tp:taxon-name-part taxon-name-part-type="family">Ranidae</tp:taxon-name-part></tp:taxon-name>).</article-title><source>Tropical Zoology</source><volume>14</volume>: <fpage>287</fpage>–<lpage>306</lpage>. <ext-link xlink:type="simple" ext-link-type="doi" xlink:href="10.1080/03946975.2001.10531158">https://doi.org/10.1080/03946975.2001.10531158</ext-link></mixed-citation></ref><ref id="B6"><mixed-citation xmlns:xlink="http://www.w3.org/1999/xlink" xlink:type="simple"><person-group><name name-style="western"><surname>Freilich</surname><given-names>X</given-names></name><name name-style="western"><surname>Tollis</surname><given-names>M</given-names></name><name name-style="western"><surname>Boissinot</surname><given-names>S</given-names></name></person-group> (<year>2014</year>) <article-title>Hiding in the highlands: Evolution of a frog species complex of the genus <italic><tp:taxon-name><tp:taxon-name-part taxon-name-part-type="genus">Ptychadena</tp:taxon-name-part></tp:taxon-name></italic> in the Ethiopian highlands.</article-title><source>Molecular Phylogenetics and Evolution</source><volume>71</volume>: <fpage>157</fpage>–<lpage>169</lpage>. <ext-link xlink:type="simple" ext-link-type="doi" xlink:href="10.1016/j.ympev.2013.11.015">https://doi.org/10.1016/j.ympev.2013.11.015</ext-link></mixed-citation></ref><ref id="B28"><mixed-citation xmlns:xlink="http://www.w3.org/1999/xlink" xlink:type="simple"><person-group><name name-style="western"><surname>Smith</surname><given-names>ML</given-names></name><name name-style="western"><surname>Noonan</surname><given-names>BP</given-names></name><name name-style="western"><surname>Colston</surname><given-names>TJ</given-names></name></person-group> (<year>2017a</year>) The role of climatic and geological events in generating diversity in Ethiopian grass frogs (genus <italic><tp:taxon-name><tp:taxon-name-part taxon-name-part-type="genus">Ptychadena</tp:taxon-name-part></tp:taxon-name></italic>). Royal Society Open Science 4: 170021. <ext-link xlink:type="simple" ext-link-type="doi" xlink:href="10.1098/rsos.170021">https://doi.org/10.1098/rsos.170021</ext-link></mixed-citation></ref><ref id="B29"><mixed-citation xmlns:xlink="http://www.w3.org/1999/xlink" xlink:type="simple"><person-group><name name-style="western"><surname>Smith</surname><given-names>ML</given-names></name><name name-style="western"><surname>Noonan</surname><given-names>BP</given-names></name><name name-style="western"><surname>Colston</surname><given-names>TJ</given-names></name></person-group> (<year>2017b</year>) <article-title>Correction to 'The role of climatic and geological events in generating diversity in Ethiopian grass frogs (genus <italic><tp:taxon-name><tp:taxon-name-part taxon-name-part-type="genus">Ptychadena</tp:taxon-name-part></tp:taxon-name></italic>).</article-title><source>Royal Society Open Science</source><volume>4</volume>(<issue>10</issue>): <fpage>171389</fpage>. <ext-link xlink:type="simple" ext-link-type="doi" xlink:href="10.1098/rsos.171389">https://doi.org/10.1098/rsos.171389</ext-link></mixed-citation></ref><ref id="B26"><mixed-citation xmlns:xlink="http://www.w3.org/1999/xlink" xlink:type="simple"><person-group><name name-style="western"><surname>Reyes-Velasco</surname><given-names>J</given-names></name><name name-style="western"><surname>Manthey</surname><given-names>JD</given-names></name><name name-style="western"><surname>Bourgeois</surname><given-names>Y</given-names></name><name name-style="western"><surname>Freilich</surname><given-names>X</given-names></name><name name-style="western"><surname>Boissinot</surname><given-names>S</given-names></name></person-group> (<year>2018</year>) Revisiting the phylogeography, demography and taxonomy of the frog genus <italic><tp:taxon-name><tp:taxon-name-part taxon-name-part-type="genus">Ptychadena</tp:taxon-name-part></tp:taxon-name></italic> in the Ethiopian highlands with the use of genome-wide SNP data. PLoS ONE 13: e0190440. <ext-link xlink:type="simple" ext-link-type="doi" xlink:href="10.1371/journal.pone.0190440">https://doi.org/10.1371/journal.pone.0190440</ext-link></mixed-citation></ref><ref id="B14"><mixed-citation xmlns:xlink="http://www.w3.org/1999/xlink" xlink:type="simple"><person-group><name name-style="western"><surname>Largen</surname><given-names>M</given-names></name><name name-style="western"><surname>Spawls</surname><given-names>S</given-names></name></person-group> (<year>2010</year>) <source>Amphibians and Reptiles of Ethiopia and Eritrea.</source><publisher-name>Edition Chimaira</publisher-name>, <publisher-loc>Serpent’s Tale NHBD, Frankfurt am Main</publisher-loc>, <size units="page">687 pp</size>.</mixed-citation></ref></ref-list></tp:taxon-treatment>
