# Supplementary material for: Taxonomic revision of grass frogs (Ptychadenidae, Ptychadena) endemic to the Ethiopian highlands
Source: Zookeys. 2021 Feb 11;1016:77–141. doi: 10.3897/zookeys.1016.59699 (PMC7892535; doi:10.3897/zookeys.1016.59699)
Supplement: XML Treatment for Ptychadena levenorum [file zookeys.1016.59699-treatment3.xml]

<!DOCTYPE tp:taxon-treatment
  PUBLIC "-//TaxonX//DTD Taxonomic Treatment Publishing DTD v0 20100105//EN" "tax-treatment-NSO.dtd">
<tp:taxon-treatment xmlns:tp="http://www.plazi.org/taxpub"><tp:treatment-meta><kwd-group><label>Taxon classification</label><kwd><named-content xmlns:xlink="http://www.w3.org/1999/xlink" content-type="kingdom">Animalia</named-content></kwd><kwd><named-content xmlns:xlink="http://www.w3.org/1999/xlink" content-type="order">Anura</named-content></kwd><kwd><named-content xmlns:xlink="http://www.w3.org/1999/xlink" content-type="family">Ptychadenidae</named-content></kwd></kwd-group><mixed-citation publication-type="journal"><person-group><name><surname>Goutte</surname><given-names>Sandra</given-names></name><name><surname>Reyes-Velasco*</surname><given-names>Jacobo</given-names></name><name><surname>Freilich</surname><given-names>Xenia</given-names></name><name><surname>Kassie</surname><given-names>Abeje</given-names></name><name><surname>Boissinot</surname><given-names>Stephane</given-names></name></person-group><article-title>Taxonomic revision of grass frogs (<tp:taxon-name><tp:taxon-name-part taxon-name-part-type="family">Ptychadenidae</tp:taxon-name-part></tp:taxon-name>, <italic><tp:taxon-name><tp:taxon-name-part taxon-name-part-type="genus" reg="Ptychadena">Ptychadena</tp:taxon-name-part></tp:taxon-name></italic>) endemic to the Ethiopian highlands</article-title><source>Zookeys</source><day>11</day><month>2</month><year>2021</year><volume>1016</volume><fpage>77</fpage><lpage>141</lpage><pub-id pub-id-type="doi">10.3897/zookeys.1016.59699</pub-id></mixed-citation></tp:treatment-meta><tp:nomenclature><tp:taxon-name><object-id xmlns:xlink="http://www.w3.org/1999/xlink" content-type="arpha" xlink:type="simple">18DEDED7-3454-56FA-A395-B2D2793E692D</object-id>
            <tp:taxon-name-part taxon-name-part-type="genus" reg="Ptychadena">Ptychadena</tp:taxon-name-part>
            <tp:taxon-name-part taxon-name-part-type="species" reg="levenorum">levenorum</tp:taxon-name-part>
          </tp:taxon-name><tp:taxon-authority>Smith, Noonan &amp; Colston, 2017</tp:taxon-authority></tp:nomenclature><tp:treatment-sec sec-type="type material" id="SECID0EVFCK"><title>Type material.</title><p><bold><italic>Holotype</italic>.</bold> Male, TJC219, collected in Katcha, Bale Moutains National Park, Ethiopia (<named-content xmlns:xlink="http://www.w3.org/1999/xlink" content-type="dwc:verbatimCoordinates" xlink:type="simple"><named-content content-type="geo-json" specific-use="{&#34;type&#34;:&#34;Point&#34;,&#34;coordinates&#34;:[39.724800,6.716500]}" id="NCID0EDGCK" xlink:type="simple">6.7165°N, 39.7248°E</named-content></named-content>, 2326 m a.s.l.) by T. Colston on 8 December 2012. <bold><italic>Paratypes</italic>.</bold> XF923 and XF927, collected by X. Freilich and S. Boissinot on the 9 August 2011 west of Dinsho (<named-content xmlns:xlink="http://www.w3.org/1999/xlink" content-type="dwc:verbatimCoordinates" xlink:type="simple"><named-content content-type="geo-json" specific-use="{&#34;type&#34;:&#34;Point&#34;,&#34;coordinates&#34;:[39.743000,7.111200]}" id="NCID0EPGCK" xlink:type="simple">7.1112°N, 39.7430°E</named-content></named-content>, 3024 m a.s.l.). All type specimens and material examined are deposited at <named-content xmlns:xlink="http://www.w3.org/1999/xlink" content-type="dwc:institutional_code" xlink:type="simple">ZNHM</named-content>.</p></tp:treatment-sec><tp:treatment-sec sec-type="material" id="SECID0EZGCK"><title>Material examined.</title><p>Beside the male holotype (TJC219) we examined one female (15–155) and one male (15–158) collected by X. Freilich, J. Reyes-Velasco, and S. Boissinot on 9 August 2015 east of Dinsho (<named-content xmlns:xlink="http://www.w3.org/1999/xlink" content-type="dwc:verbatimCoordinates" xlink:type="simple"><named-content content-type="geo-json" specific-use="{&#34;type&#34;:&#34;Point&#34;,&#34;coordinates&#34;:[39.818100,7.106100]}" id="NCID0ECHCK" xlink:type="simple">7.1061°N, 39.8181°E</named-content></named-content>, 3058 m a.s.l.), one female (15–482) collected by X. Freilich, J. Reyes-Velasco and S. Boissinot on 3 October 2015 south of Dodola (<named-content xmlns:xlink="http://www.w3.org/1999/xlink" content-type="dwc:verbatimCoordinates" xlink:type="simple"><named-content content-type="geo-json" specific-use="{&#34;type&#34;:&#34;Point&#34;,&#34;coordinates&#34;:[39.193300,6.846500]}" id="NCID0EKHCK" xlink:type="simple">6.8465°N, 39.1933°E</named-content></named-content>, 3404 m a.s.l.), one female (16–89) and one male (16–90) collected by J. Reyes-Velasco and S. Boissinot on 10 July 2016 east of Dinsho (<named-content xmlns:xlink="http://www.w3.org/1999/xlink" content-type="dwc:verbatimCoordinates" xlink:type="simple"><named-content content-type="geo-json" specific-use="{&#34;type&#34;:&#34;Point&#34;,&#34;coordinates&#34;:[39.818400,7.106500]}" id="NCID0ESHCK" xlink:type="simple">7.1065°N, 39.8184°E</named-content></named-content>, 3065 m a.s.l.), one male (SB43) collected by S. Goutte and J. Reyes-Velasco on 6 April 2018 south of Dodola (<named-content xmlns:xlink="http://www.w3.org/1999/xlink" content-type="dwc:verbatimCoordinates" xlink:type="simple"><named-content content-type="geo-json" specific-use="{&#34;type&#34;:&#34;Point&#34;,&#34;coordinates&#34;:[39.194800,6.863200]}" id="NCID0E1HCK" xlink:type="simple">6.8632°N, 39.1948°E</named-content></named-content>, 3260 m a.s.l.), two males (SB66 and SB67) collected by S. Goutte and J. Reyes-Velasco on 8 April 2018 south of Dinsho, one female (SB85) and two males (SB90 and SB94) collected by S. Goutte and J. Reyes-Velasco on 9 April 2018 east of Dinsho.</p></tp:treatment-sec><tp:treatment-sec sec-type="diagnosis" id="SECID0E6HCK"><title>Diagnosis.</title><p>A small species (male (8) <abbrev xmlns:xlink="http://www.w3.org/1999/xlink" xlink:title="snout-vent length" id="ABBRID0EFICK" xlink:type="simple">SVL</abbrev> 34.3 ± 2.3 mm, female (4) <abbrev xmlns:xlink="http://www.w3.org/1999/xlink" xlink:title="snout-vent length" id="ABBRID0EJICK" xlink:type="simple">SVL</abbrev> 37.0 ± 2.5 mm) of the <italic><tp:taxon-name><tp:taxon-name-part taxon-name-part-type="genus" reg="Ptychadena"/><tp:taxon-name-part taxon-name-part-type="species" reg="erlangeri">erlangeri</tp:taxon-name-part></tp:taxon-name></italic> species group (Fig. <xref ref-type="fig" rid="F13">13</xref>) with variable coloration, distinguished by the following combination of characters: (1) short hindlimbs (male <abbrev xmlns:xlink="http://www.w3.org/1999/xlink" xlink:title="tibia length" id="ABBRID0E2ICK" xlink:type="simple">TL</abbrev>/<abbrev xmlns:xlink="http://www.w3.org/1999/xlink" xlink:title="snout-vent length" id="ABBRID0E6ICK" xlink:type="simple">SVL</abbrev> 0.49 ± 0.06, female <abbrev xmlns:xlink="http://www.w3.org/1999/xlink" xlink:title="tibia length" id="ABBRID0EDJCK" xlink:type="simple">TL</abbrev>/<abbrev xmlns:xlink="http://www.w3.org/1999/xlink" xlink:title="snout-vent length" id="ABBRID0EHJCK" xlink:type="simple">SVL</abbrev> 0.51 ± 0.04), (2) head as long as wide, (3) snout short (male SN/<abbrev xmlns:xlink="http://www.w3.org/1999/xlink" xlink:title="snout-vent length" id="ABBRID0ELJCK" xlink:type="simple">SVL</abbrev> 0.13 ± 0.02, female SN/<abbrev xmlns:xlink="http://www.w3.org/1999/xlink" xlink:title="snout-vent length" id="ABBRID0EPJCK" xlink:type="simple">SVL</abbrev> 0.13 ± 0.01), (4) vocal sacs cream, light grey, or bicolored cream and grey.</p><fig id="F13" position="float" orientation="portrait"><object-id xmlns:xlink="http://www.w3.org/1999/xlink" content-type="doi" xlink:type="simple">10.3897/zookeys.1016.59699.figure13</object-id><object-id xmlns:xlink="http://www.w3.org/1999/xlink" content-type="arpha" xlink:type="simple">26599360-57E6-51E8-B6A5-26D7A858247C</object-id><label>Figure 13.</label><caption><p><italic><tp:taxon-name><tp:taxon-name-part taxon-name-part-type="genus" reg="Ptychadena">Ptychadena</tp:taxon-name-part> <tp:taxon-name-part taxon-name-part-type="species" reg="levenorum">levenorum</tp:taxon-name-part></tp:taxon-name></italic><bold>A</bold> live male (SB90; left) and female (SB85, right) <bold>B</bold> dorsal and ventral views of the same individuals (male left, female right) after euthanasia and before fixation.</p></caption><graphic xmlns:xlink="http://www.w3.org/1999/xlink" xlink:href="zookeys-1016-077-g013.jpg" position="float" orientation="portrait" xlink:type="simple" id="oo_508429.jpg"><uri content-type="original_file" xlink:type="simple">https://binary.pensoft.net/fig/508429</uri></graphic></fig></tp:treatment-sec><tp:treatment-sec sec-type="comparisons" id="SECID0EPKCK"><title>Comparison.</title><p>Smaller than <italic><tp:taxon-name><tp:taxon-name-part taxon-name-part-type="genus" reg="Ptychadena">P.</tp:taxon-name-part> <tp:taxon-name-part taxon-name-part-type="species" reg="goweri">goweri</tp:taxon-name-part></tp:taxon-name></italic>, <italic><tp:taxon-name><tp:taxon-name-part taxon-name-part-type="genus" reg="Ptychadena">P.</tp:taxon-name-part> <tp:taxon-name-part taxon-name-part-type="species" reg="delphina">delphina</tp:taxon-name-part></tp:taxon-name></italic> sp. nov., and <italic><tp:taxon-name><tp:taxon-name-part taxon-name-part-type="genus" reg="Ptychadena">P.</tp:taxon-name-part> <tp:taxon-name-part taxon-name-part-type="species" reg="cooperi">cooperi</tp:taxon-name-part></tp:taxon-name></italic> and larger than <italic><tp:taxon-name><tp:taxon-name-part taxon-name-part-type="genus" reg="Ptychadena">P.</tp:taxon-name-part> <tp:taxon-name-part taxon-name-part-type="species" reg="nana">nana</tp:taxon-name-part></tp:taxon-name></italic> and <italic><tp:taxon-name><tp:taxon-name-part taxon-name-part-type="genus" reg="Ptychadena">P.</tp:taxon-name-part> <tp:taxon-name-part taxon-name-part-type="species" reg="robeensis">robeensis</tp:taxon-name-part></tp:taxon-name></italic> sp. nov. Snout shorter than all species of the <italic><tp:taxon-name><tp:taxon-name-part taxon-name-part-type="genus" reg="Ptychadena">P.</tp:taxon-name-part> <tp:taxon-name-part taxon-name-part-type="species" reg="neumanni">neumanni</tp:taxon-name-part></tp:taxon-name></italic> complex except for <italic><tp:taxon-name><tp:taxon-name-part taxon-name-part-type="genus" reg="Ptychadena">P.</tp:taxon-name-part> <tp:taxon-name-part taxon-name-part-type="species" reg="nana">nana</tp:taxon-name-part></tp:taxon-name></italic>, <italic><tp:taxon-name><tp:taxon-name-part taxon-name-part-type="genus" reg="Ptychadena">P.</tp:taxon-name-part> <tp:taxon-name-part taxon-name-part-type="species" reg="robeensis">robeensis</tp:taxon-name-part></tp:taxon-name></italic> sp. nov., and <italic><tp:taxon-name><tp:taxon-name-part taxon-name-part-type="genus" reg="Ptychadena">P.</tp:taxon-name-part> <tp:taxon-name-part taxon-name-part-type="species" reg="erlangeri">erlangeri</tp:taxon-name-part></tp:taxon-name></italic>. Inter-orbital and eye-nostril distances shorter than <italic><tp:taxon-name><tp:taxon-name-part taxon-name-part-type="genus" reg="Ptychadena">P.</tp:taxon-name-part> <tp:taxon-name-part taxon-name-part-type="species" reg="erlangeri">erlangeri</tp:taxon-name-part></tp:taxon-name></italic>. Thigh and tibia of <italic><tp:taxon-name><tp:taxon-name-part taxon-name-part-type="genus" reg="Ptychadena">P.</tp:taxon-name-part> <tp:taxon-name-part taxon-name-part-type="species" reg="levenorum">levenorum</tp:taxon-name-part></tp:taxon-name></italic> are shorter than those <italic><tp:taxon-name><tp:taxon-name-part taxon-name-part-type="genus" reg="Ptychadena">P.</tp:taxon-name-part> <tp:taxon-name-part taxon-name-part-type="species" reg="erlangeri">erlangeri</tp:taxon-name-part></tp:taxon-name></italic>, <italic><tp:taxon-name><tp:taxon-name-part taxon-name-part-type="genus" reg="Ptychadena">P.</tp:taxon-name-part> <tp:taxon-name-part taxon-name-part-type="species" reg="doro">doro</tp:taxon-name-part></tp:taxon-name></italic> sp. nov., <italic><tp:taxon-name><tp:taxon-name-part taxon-name-part-type="genus" reg="Ptychadena">P.</tp:taxon-name-part> <tp:taxon-name-part taxon-name-part-type="species" reg="harenna">harenna</tp:taxon-name-part></tp:taxon-name></italic>, <italic><tp:taxon-name><tp:taxon-name-part taxon-name-part-type="genus" reg="Ptychadena">P.</tp:taxon-name-part> <tp:taxon-name-part taxon-name-part-type="species" reg="goweri">goweri</tp:taxon-name-part></tp:taxon-name></italic>, and <italic><tp:taxon-name><tp:taxon-name-part taxon-name-part-type="genus" reg="Ptychadena">P.</tp:taxon-name-part> <tp:taxon-name-part taxon-name-part-type="species" reg="neumanni">neumanni</tp:taxon-name-part></tp:taxon-name></italic>, and longer than those of <italic><tp:taxon-name><tp:taxon-name-part taxon-name-part-type="genus" reg="Ptychadena">P.</tp:taxon-name-part> <tp:taxon-name-part taxon-name-part-type="species" reg="nana">nana</tp:taxon-name-part></tp:taxon-name></italic> and <italic><tp:taxon-name><tp:taxon-name-part taxon-name-part-type="genus" reg="Ptychadena">P.</tp:taxon-name-part> <tp:taxon-name-part taxon-name-part-type="species" reg="robeensis">robeensis</tp:taxon-name-part></tp:taxon-name></italic> sp. nov. Shorter feet than <italic><tp:taxon-name><tp:taxon-name-part taxon-name-part-type="genus" reg="Ptychadena">P.</tp:taxon-name-part> <tp:taxon-name-part taxon-name-part-type="species" reg="neumanni">neumanni</tp:taxon-name-part></tp:taxon-name></italic> and <italic><tp:taxon-name><tp:taxon-name-part taxon-name-part-type="genus" reg="Ptychadena">P.</tp:taxon-name-part> <tp:taxon-name-part taxon-name-part-type="species" reg="doro">doro</tp:taxon-name-part></tp:taxon-name></italic> sp. nov. Shorter hands than <italic><tp:taxon-name><tp:taxon-name-part taxon-name-part-type="genus" reg="Ptychadena">P.</tp:taxon-name-part> <tp:taxon-name-part taxon-name-part-type="species" reg="amharensis">amharensis</tp:taxon-name-part></tp:taxon-name></italic>. Tympanum larger than in <italic><tp:taxon-name><tp:taxon-name-part taxon-name-part-type="genus" reg="Ptychadena">P.</tp:taxon-name-part> <tp:taxon-name-part taxon-name-part-type="species" reg="nana">nana</tp:taxon-name-part></tp:taxon-name></italic> and <italic><tp:taxon-name><tp:taxon-name-part taxon-name-part-type="genus" reg="Ptychadena">P.</tp:taxon-name-part> <tp:taxon-name-part taxon-name-part-type="species" reg="robeensis">robeensis</tp:taxon-name-part></tp:taxon-name></italic> sp. nov.</p></tp:treatment-sec><tp:treatment-sec sec-type="description" id="SECID0ESSCK"><title>Description of the holotype.</title><p>Small sized (<abbrev xmlns:xlink="http://www.w3.org/1999/xlink" xlink:title="snout-vent length" id="ABBRID0EYSCK" xlink:type="simple">SVL</abbrev> 33.3 mm) male (Fig. <xref ref-type="fig" rid="F14">14</xref>). Head longer than wide (<abbrev xmlns:xlink="http://www.w3.org/1999/xlink" xlink:title="head width" id="ABBRID0EATCK" xlink:type="simple">HW</abbrev>/<abbrev xmlns:xlink="http://www.w3.org/1999/xlink" xlink:title="head length" id="ABBRID0EETCK" xlink:type="simple">HL</abbrev> 0.93). Snout slightly rounded, projecting beyond the lower jaw. Interorbital distance shorter than eye diameter (<abbrev xmlns:xlink="http://www.w3.org/1999/xlink" xlink:title="inter-orbital distance" id="ABBRID0EITCK" xlink:type="simple">IOD</abbrev>/<abbrev xmlns:xlink="http://www.w3.org/1999/xlink" xlink:title="eye diameter" id="ABBRID0EMTCK" xlink:type="simple">ED</abbrev> 0.78) and internarial distance (<abbrev xmlns:xlink="http://www.w3.org/1999/xlink" xlink:title="inter-orbital distance" id="ABBRID0EQTCK" xlink:type="simple">IOD</abbrev>/<abbrev xmlns:xlink="http://www.w3.org/1999/xlink" xlink:title="inter-nares distance" id="ABBRID0EUTCK" xlink:type="simple">IND</abbrev> 0.93). Nostril closer to the eye than the tip of the snout. Tympanum 0.72 × eye diameter. Finger tips not expanded but rounded. Finger formula: I&lt;II&lt;IV&lt;III. Hand free of webbing. Hindlimbs moderately long, with tibia length 0.54 × snout-vent length. Thigh shorter than tibia. Foot 1.3 × tibia length. Toe tips rounded. Inner metatarsal tubercle present, outer absent. Toe formula: I&lt;II&lt;V&lt;III&lt;IV. Foot webbing formula (toe internal/external sides, number of phalanges webbed): Ie(1), IIi/e(1–1.5), IIIi/e(1.5–2), IVi/e(2–2), Vi(2). Four discontinuous dorsal ridges and two discontinuous cream lateral ridges.</p><fig id="F14" position="float" orientation="portrait"><object-id xmlns:xlink="http://www.w3.org/1999/xlink" content-type="doi" xlink:type="simple">10.3897/zookeys.1016.59699.figure14</object-id><object-id xmlns:xlink="http://www.w3.org/1999/xlink" content-type="arpha" xlink:type="simple">7A7C6D63-1395-5E76-B3B5-EE57B8BDD1D2</object-id><label>Figure 14.</label><caption><p>Holotype of <italic><tp:taxon-name><tp:taxon-name-part taxon-name-part-type="genus" reg="Ptychadena">Ptychadena</tp:taxon-name-part> <tp:taxon-name-part taxon-name-part-type="species" reg="levenorum">levenorum</tp:taxon-name-part></tp:taxon-name></italic>. Dorsal and ventral views of the male holotype (TJC219).</p></caption><graphic xmlns:xlink="http://www.w3.org/1999/xlink" xlink:href="zookeys-1016-077-g014.jpg" position="float" orientation="portrait" xlink:type="simple" id="oo_508430.jpg"><uri content-type="original_file" xlink:type="simple">https://binary.pensoft.net/fig/508430</uri></graphic></fig></tp:treatment-sec><tp:treatment-sec sec-type="Coloration of the holotype in preservative" id="SECID0EQUCK"><title>Coloration of the holotype in preservative.</title><p>Dorsal ground color brown with few small irregular oval dark brown blotches symmetrically distributed on the dorsolateral ridges. Very faint wide light grey-brown vertebral stripe from the tip of the snout to the vent. One faint interrupted dorsolateral cream ridge on each side. Dark brown canthal stripe from the tip of the snout to the back of the jaw. Upper lip cream dusted with brown and with irregular dark brown markings. Flanks cream with a few large and irregular dark brown spots. Throat, ventrum, ventral side of the thighs and tibias uniformly cream without any melanization, except for a couple of small irregular brown blotches on the upper ventrum. Barely visible dark brown bars on the tibias and feet. Irregular dark brown markings on the thighs, arms and forearms. Back of the thighs light brown marbled dark brown. Tympanum uniformly dark brown. Vocal sacs cream with some grey markings.</p></tp:treatment-sec><tp:treatment-sec sec-type="variation" id="SECID0EVUCK"><title>Variations.</title><p><italic><tp:taxon-name><tp:taxon-name-part taxon-name-part-type="genus" reg="Ptychadena">Ptychadena</tp:taxon-name-part> <tp:taxon-name-part taxon-name-part-type="species" reg="levenorum">levenorum</tp:taxon-name-part></tp:taxon-name></italic> shows important variations in coloration. In life, dorsum coloration varies from light yellowish brown to dark reddish brown, dark brown and bright green. All specimens examined had black blotches distributed symmetrically on the dorsal ridges, and for some of them the blotches were black with a green iridescence. A few additional dark brown or black blotches are found in the anterior part of the flanks. A vertebral stripe is always present, either thin, medium, or wide and may be cream, yellow, pale brown or bright green.</p><p>Iris bicolored, the upper third silver to golden and lower two thirds dark brown. Upper and lower jaws white to golden with few irregular light grey or brown markings but no barring. All specimens examined featured a dark brown or iridescent green canthal stripe from the tip of the snout to the back of the upper lip. Tympanum dark brown, sometimes with golden-iridescent green undefined blotch or dusting. A thin cream or green longitudinal stripe on the tibia is present in some individuals and may extend to the foot and to part or the entire length of the thigh. Tibias, thighs and feet more or less visibly barred with dark brown. Thighs posteriorly dark brown marbled with yellow. Ventrum and throat uniformly white to light yellow. Vocal sacs cream or light grey, very rarely with a bit of grey anteriorly. Small warts over the body and forelimbs present in 40% of adult males examined.</p></tp:treatment-sec><tp:treatment-sec sec-type="habitat" id="SECID0EHVCK"><title>Habitat, distribution, and natural history.</title><p>The relatively restricted distribution range of <italic><tp:taxon-name><tp:taxon-name-part taxon-name-part-type="genus" reg="Ptychadena">Ptychadena</tp:taxon-name-part> <tp:taxon-name-part taxon-name-part-type="species" reg="levenorum">levenorum</tp:taxon-name-part></tp:taxon-name></italic> extends on both the northern and southern sides of the Sanetti plateau (6.72–9.42°N, 38.66–39.82°E), although there is no record of its presence on the plateau itself. This species occurs mostly at elevation higher than 3000 m a.s.l. (3015 to 3404 m a.s.l.), except for the population living at the type locality Katcha (<named-content xmlns:xlink="http://www.w3.org/1999/xlink" content-type="dwc:verbatimCoordinates" xlink:type="simple"><named-content content-type="geo-json" specific-use="{&#34;type&#34;:&#34;Point&#34;,&#34;coordinates&#34;:[39.720000,6.720000]}" id="NCID0E2VCK" xlink:type="simple">6.72°N, 39.72°E</named-content></named-content>, 2410 m a.s.l.). The westernmost population was found south of Dodola, near Garamba (<named-content xmlns:xlink="http://www.w3.org/1999/xlink" content-type="dwc:verbatimCoordinates" xlink:type="simple"><named-content content-type="geo-json" specific-use="{&#34;type&#34;:&#34;Point&#34;,&#34;coordinates&#34;:[39.190000,6.860000]}" id="NCID0EDWCK" xlink:type="simple">6.86°N, 39.19°E</named-content></named-content>, 3260 m a.s.l.).</p><p>Individuals have been found, generally in small numbers, calling at night from shallow puddles in grassy meadows or forest clearings. Within the genus, this species is found in sympatry with <italic><tp:taxon-name><tp:taxon-name-part taxon-name-part-type="genus" reg="Ptychadena">Ptychadena</tp:taxon-name-part> <tp:taxon-name-part taxon-name-part-type="species" reg="cooperi">cooperi</tp:taxon-name-part></tp:taxon-name></italic> and <italic><tp:taxon-name><tp:taxon-name-part taxon-name-part-type="genus" reg="Ptychadena">P.</tp:taxon-name-part> <tp:taxon-name-part taxon-name-part-type="species" reg="robeensis">robeensis</tp:taxon-name-part></tp:taxon-name></italic> sp. nov. in the northern part of its range, and <italic><tp:taxon-name><tp:taxon-name-part taxon-name-part-type="genus" reg="Ptychadena">Ptychadena</tp:taxon-name-part> <tp:taxon-name-part taxon-name-part-type="species" reg="harenna">harenna</tp:taxon-name-part></tp:taxon-name></italic> and <italic><tp:taxon-name><tp:taxon-name-part taxon-name-part-type="genus" reg="Ptychadena">P.</tp:taxon-name-part> <tp:taxon-name-part taxon-name-part-type="species" reg="goweri">goweri</tp:taxon-name-part></tp:taxon-name></italic> at the type locality. Genetic analyses have shown that <italic><tp:taxon-name><tp:taxon-name-part taxon-name-part-type="genus" reg="Ptychadena">P.</tp:taxon-name-part> <tp:taxon-name-part taxon-name-part-type="species" reg="levenorum">levenorum</tp:taxon-name-part></tp:taxon-name></italic> and <italic><tp:taxon-name><tp:taxon-name-part taxon-name-part-type="genus" reg="Ptychadena">P.</tp:taxon-name-part> <tp:taxon-name-part taxon-name-part-type="species" reg="robeensis">robeensis</tp:taxon-name-part></tp:taxon-name> sp. nov</italic>. hybridize where their ranges overlap.</p></tp:treatment-sec><tp:treatment-sec sec-type="Advertisement call" id="SECID0ENYCK"><title>Advertisement call.</title><p>The call of <italic><tp:taxon-name><tp:taxon-name-part taxon-name-part-type="genus" reg="Ptychadena">Ptychadena</tp:taxon-name-part> <tp:taxon-name-part taxon-name-part-type="species" reg="levenorum">levenorum</tp:taxon-name-part></tp:taxon-name></italic> (2 males, 30 calls) is composed of a single pulsed note of 465 ± 98 ms in duration, containing 23.5 ± 4.3 pulses. Within a call, pulses are grouped, with 4.1 ± 1.5 pulses per group and sometimes with a lower-amplitude single pulse between pulse groups. The duration of inter-pulse intervals within pulse groups is 12 ± 2 ms. Call peak frequency is 2223 ± 90 Hz.</p><p>The call of <italic><tp:taxon-name><tp:taxon-name-part taxon-name-part-type="genus" reg="Ptychadena">P.</tp:taxon-name-part> <tp:taxon-name-part taxon-name-part-type="species" reg="levenorum">levenorum</tp:taxon-name-part></tp:taxon-name></italic> differs from those of <italic><tp:taxon-name><tp:taxon-name-part taxon-name-part-type="genus" reg="Ptychadena">P.</tp:taxon-name-part> <tp:taxon-name-part taxon-name-part-type="species" reg="cooperi">cooperi</tp:taxon-name-part></tp:taxon-name></italic>, <italic><tp:taxon-name><tp:taxon-name-part taxon-name-part-type="genus" reg="Ptychadena">P.</tp:taxon-name-part> <tp:taxon-name-part taxon-name-part-type="species" reg="amharensis">amharensis</tp:taxon-name-part></tp:taxon-name></italic>, <italic><tp:taxon-name><tp:taxon-name-part taxon-name-part-type="genus" reg="Ptychadena">P.</tp:taxon-name-part> <tp:taxon-name-part taxon-name-part-type="species" reg="doro">doro</tp:taxon-name-part></tp:taxon-name></italic> sp. nov. and <italic><tp:taxon-name><tp:taxon-name-part taxon-name-part-type="genus" reg="Ptychadena">P.</tp:taxon-name-part> <tp:taxon-name-part taxon-name-part-type="species" reg="neumanni">neumanni</tp:taxon-name-part></tp:taxon-name></italic> (type A and B) by the distinguishable pulses composing the calls. Grouped pulses and short inter-pulses intervals distinguish the call of <italic><tp:taxon-name><tp:taxon-name-part taxon-name-part-type="genus" reg="Ptychadena">P.</tp:taxon-name-part> <tp:taxon-name-part taxon-name-part-type="species" reg="levenorum">levenorum</tp:taxon-name-part></tp:taxon-name></italic> from those of <italic><tp:taxon-name><tp:taxon-name-part taxon-name-part-type="genus" reg="Ptychadena">P.</tp:taxon-name-part> <tp:taxon-name-part taxon-name-part-type="species" reg="robeensis">robeensis</tp:taxon-name-part></tp:taxon-name></italic> sp. nov. and <italic><tp:taxon-name><tp:taxon-name-part taxon-name-part-type="genus" reg="Ptychadena">P.</tp:taxon-name-part> <tp:taxon-name-part taxon-name-part-type="species" reg="delphina">delphina</tp:taxon-name-part></tp:taxon-name></italic> sp. nov. The call of <italic><tp:taxon-name><tp:taxon-name-part taxon-name-part-type="genus" reg="Ptychadena">P.</tp:taxon-name-part> <tp:taxon-name-part taxon-name-part-type="species" reg="levenorum">levenorum</tp:taxon-name-part></tp:taxon-name></italic> can be further distinguished from those of <italic><tp:taxon-name><tp:taxon-name-part taxon-name-part-type="genus" reg="Ptychadena">P.</tp:taxon-name-part> <tp:taxon-name-part taxon-name-part-type="species" reg="nana">nana</tp:taxon-name-part></tp:taxon-name></italic> and <italic><tp:taxon-name><tp:taxon-name-part taxon-name-part-type="genus" reg="Ptychadena">P.</tp:taxon-name-part> <tp:taxon-name-part taxon-name-part-type="species" reg="erlangeri">erlangeri</tp:taxon-name-part></tp:taxon-name></italic> by a longer duration and from <italic><tp:taxon-name><tp:taxon-name-part taxon-name-part-type="genus" reg="Ptychadena">P.</tp:taxon-name-part> <tp:taxon-name-part taxon-name-part-type="species" reg="goweri">goweri</tp:taxon-name-part></tp:taxon-name></italic> by a shorter duration and fewer pulses.</p></tp:treatment-sec></tp:taxon-treatment>
