# Supplementary material for: Taxonomic revision of grass frogs (Ptychadenidae, Ptychadena) endemic to the Ethiopian highlands
Source: Zookeys. 2021 Feb 11;1016:77–141. doi: 10.3897/zookeys.1016.59699 (PMC7892535; doi:10.3897/zookeys.1016.59699)
Supplement: XML Treatment for Ptychadena nana [file zookeys.1016.59699-treatment4.xml]

<!DOCTYPE tp:taxon-treatment
  PUBLIC "-//TaxonX//DTD Taxonomic Treatment Publishing DTD v0 20100105//EN" "tax-treatment-NSO.dtd">
<tp:taxon-treatment xmlns:tp="http://www.plazi.org/taxpub"><tp:treatment-meta><kwd-group><label>Taxon classification</label><kwd><named-content xmlns:xlink="http://www.w3.org/1999/xlink" content-type="kingdom">Animalia</named-content></kwd><kwd><named-content xmlns:xlink="http://www.w3.org/1999/xlink" content-type="order">Anura</named-content></kwd><kwd><named-content xmlns:xlink="http://www.w3.org/1999/xlink" content-type="family">Ptychadenidae</named-content></kwd></kwd-group><mixed-citation publication-type="journal"><person-group><name><surname>Goutte</surname><given-names>Sandra</given-names></name><name><surname>Reyes-Velasco*</surname><given-names>Jacobo</given-names></name><name><surname>Freilich</surname><given-names>Xenia</given-names></name><name><surname>Kassie</surname><given-names>Abeje</given-names></name><name><surname>Boissinot</surname><given-names>Stephane</given-names></name></person-group><article-title>Taxonomic revision of grass frogs (<tp:taxon-name><tp:taxon-name-part taxon-name-part-type="family">Ptychadenidae</tp:taxon-name-part></tp:taxon-name>, <italic><tp:taxon-name><tp:taxon-name-part taxon-name-part-type="genus" reg="Ptychadena">Ptychadena</tp:taxon-name-part></tp:taxon-name></italic>) endemic to the Ethiopian highlands</article-title><source>Zookeys</source><day>11</day><month>2</month><year>2021</year><volume>1016</volume><fpage>77</fpage><lpage>141</lpage><pub-id pub-id-type="doi">10.3897/zookeys.1016.59699</pub-id></mixed-citation></tp:treatment-meta><tp:nomenclature><tp:taxon-name><object-id xmlns:xlink="http://www.w3.org/1999/xlink" content-type="arpha" xlink:type="simple">A4613A6C-39D7-55EF-8134-4DEF810341F6</object-id>
            <tp:taxon-name-part taxon-name-part-type="genus" reg="Ptychadena">Ptychadena</tp:taxon-name-part>
            <tp:taxon-name-part taxon-name-part-type="species" reg="nana">nana</tp:taxon-name-part>
          </tp:taxon-name><tp:taxon-authority>Perret, 1980</tp:taxon-authority><tp:nomenclature-citation-list><tp:nomenclature-citation><tp:taxon-name>
                <tp:taxon-name-part taxon-name-part-type="genus" reg="Ptychadena">Ptychadena</tp:taxon-name-part> <tp:taxon-name-part taxon-name-part-type="species" reg="nana">nana</tp:taxon-name-part></tp:taxon-name><comment>Perret, 1980: 160.</comment></tp:nomenclature-citation><tp:nomenclature-citation><tp:taxon-name>
                <tp:taxon-name-part taxon-name-part-type="genus" reg="Rana">Rana</tp:taxon-name-part> (<tp:taxon-name-part taxon-name-part-type="subgenus" reg="Ptychadena">Ptychadena</tp:taxon-name-part>) <tp:taxon-name-part taxon-name-part-type="species" reg="nana">nana</tp:taxon-name-part></tp:taxon-name><comment>– <xref ref-type="bibr" rid="B4">Dubois 1981</xref>: 233.</comment></tp:nomenclature-citation><tp:nomenclature-citation><tp:taxon-name>
                <tp:taxon-name-part taxon-name-part-type="genus" reg="Ptychadena">Ptychadena</tp:taxon-name-part> (<tp:taxon-name-part taxon-name-part-type="subgenus" reg="Ptychadena">Ptychadena</tp:taxon-name-part>) <tp:taxon-name-part taxon-name-part-type="species" reg="nana">nana</tp:taxon-name-part></tp:taxon-name><comment>– <xref ref-type="bibr" rid="B5">Dubois 1992</xref>: 316.</comment></tp:nomenclature-citation></tp:nomenclature-citation-list></tp:nomenclature><tp:treatment-sec sec-type="type material" id="SECID0E56CK"><title>Type material.</title><p><bold><italic>Holotype</italic>.</bold> A female (<named-content xmlns:xlink="http://www.w3.org/1999/xlink" content-type="dwc:institutional_code" xlink:type="simple">ZMB</named-content>–26878 H) collected by O. Neumann and C. von Erlanger between June and mid-August 1900 (see <xref ref-type="bibr" rid="B20">Neumann 1902</xref>) in “Somaliland”, which corresponds to Didda, East Arussi plateau, Ethiopia, 2000–3000 m a.s.l. according to Largen and Perret (<xref ref-type="bibr" rid="B15">Largen 1975</xref>, <xref ref-type="bibr" rid="B16">1977</xref>; <xref ref-type="bibr" rid="B22">Perret 1980</xref>) [Coordinates estimated by Largen (1997): <named-content xmlns:xlink="http://www.w3.org/1999/xlink" content-type="dwc:verbatimCoordinates" xlink:type="simple"><named-content content-type="geo-json" specific-use="{&#34;type&#34;:&#34;Point&#34;,&#34;coordinates&#34;:[39.500000,7.830000]}" id="NCID0EBBDK" xlink:type="simple">7.83°N, 39.50°E</named-content></named-content>]. <bold><italic>Paratypes</italic>.</bold> From the 20 paratypes included in the original description (<xref ref-type="bibr" rid="B22">Perret 1980</xref>), 16 specimens (<named-content xmlns:xlink="http://www.w3.org/1999/xlink" content-type="dwc:institutional_code" xlink:type="simple">ZMB</named-content>–26877, <named-content xmlns:xlink="http://www.w3.org/1999/xlink" content-type="dwc:institutional_code" xlink:type="simple">ZMB</named-content>–57185 up to and including <named-content xmlns:xlink="http://www.w3.org/1999/xlink" content-type="dwc:institutional_code" xlink:type="simple">ZMB</named-content>–57199) collected by O. Neumann and C. von Erlanger at the same time and location are in the collections of the Berlin Museum and four have either been lost or placed in another collection.</p></tp:treatment-sec><tp:treatment-sec sec-type="material" id="SECID0E4BDK"><title>Material examined.</title><p>Except for the type series, all the material examined is deposited at <named-content xmlns:xlink="http://www.w3.org/1999/xlink" content-type="dwc:institutional_code" xlink:type="simple">ZNHM</named-content>. Beside the female holotype (<named-content xmlns:xlink="http://www.w3.org/1999/xlink" content-type="dwc:institutional_code" xlink:type="simple">ZMB</named-content>–26878 H), we examined four female paratypes (<named-content xmlns:xlink="http://www.w3.org/1999/xlink" content-type="dwc:institutional_code" xlink:type="simple">ZMB</named-content>–57189, <named-content xmlns:xlink="http://www.w3.org/1999/xlink" content-type="dwc:institutional_code" xlink:type="simple">ZMB</named-content>–57190, <named-content xmlns:xlink="http://www.w3.org/1999/xlink" content-type="dwc:institutional_code" xlink:type="simple">ZMB</named-content>–57193, <named-content xmlns:xlink="http://www.w3.org/1999/xlink" content-type="dwc:institutional_code" xlink:type="simple">ZMB</named-content>–57199) and four male paratypes (<named-content xmlns:xlink="http://www.w3.org/1999/xlink" content-type="dwc:institutional_code" xlink:type="simple">ZMB</named-content>–26877, <named-content xmlns:xlink="http://www.w3.org/1999/xlink" content-type="dwc:institutional_code" xlink:type="simple">ZMB</named-content>–57191, <named-content xmlns:xlink="http://www.w3.org/1999/xlink" content-type="dwc:institutional_code" xlink:type="simple">ZMB</named-content>–57192, <named-content xmlns:xlink="http://www.w3.org/1999/xlink" content-type="dwc:institutional_code" xlink:type="simple">ZMB</named-content>–57195) collected by C. von Erlanger and O. Neumann in 1900 likely between June and mid-August in Didda, East Arussi plateau, one female (SB488) and two males (SB486, SB487) collected by S. Goutte and Y. Bourgeois on 26 June 2018 west of Ch’ange (<named-content xmlns:xlink="http://www.w3.org/1999/xlink" content-type="dwc:verbatimCoordinates" xlink:type="simple"><named-content content-type="geo-json" specific-use="{&#34;type&#34;:&#34;Point&#34;,&#34;coordinates&#34;:[39.398500,8.130300]}" id="NCID0EYDDK" xlink:type="simple">8.1303°N, 39.3985°E</named-content></named-content>, 2357 m a.s.l.), one female (SB493) and two males (SB494, SB495) collected by S. Goutte and Y. Bourgeois on 27 June 2018 between Robé and Sedika (<named-content xmlns:xlink="http://www.w3.org/1999/xlink" content-type="dwc:verbatimCoordinates" xlink:type="simple"><named-content content-type="geo-json" specific-use="{&#34;type&#34;:&#34;Point&#34;,&#34;coordinates&#34;:[39.713300,7.730700]}" id="NCID0EAEDK" xlink:type="simple">7.7307°N, 39.7133°E</named-content></named-content>, 2377 m a.s.l.), five females (SB508, SB510, SB512, SB515, SB516) and four males (SB523, SB524, SB525, SB526) collected by S. Goutte and Y. Bourgeois on 29 June 2018 southeast of Ch’ange (<named-content xmlns:xlink="http://www.w3.org/1999/xlink" content-type="dwc:verbatimCoordinates" xlink:type="simple"><named-content content-type="geo-json" specific-use="{&#34;type&#34;:&#34;Point&#34;,&#34;coordinates&#34;:[39.448600,8.108600]}" id="NCID0EIEDK" xlink:type="simple">8.1086°N, 39.4486°E</named-content></named-content>, 2573 m a.s.l.).</p></tp:treatment-sec><tp:treatment-sec sec-type="diagnosis" id="SECID0ENEDK"><title>Diagnosis.</title><p>The smallest species (male (12) <abbrev xmlns:xlink="http://www.w3.org/1999/xlink" xlink:title="snout-vent length" id="ABBRID0ETEDK" xlink:type="simple">SVL</abbrev> 28.3 ± 3.3 mm, female (12) <abbrev xmlns:xlink="http://www.w3.org/1999/xlink" xlink:title="snout-vent length" id="ABBRID0EXEDK" xlink:type="simple">SVL</abbrev> 29.6 ± 3.2 mm) of the <italic><tp:taxon-name><tp:taxon-name-part taxon-name-part-type="genus" reg="Ptychadena">P.</tp:taxon-name-part> <tp:taxon-name-part taxon-name-part-type="species" reg="neumanni">neumanni</tp:taxon-name-part></tp:taxon-name></italic> complex (Fig. <xref ref-type="fig" rid="F15">15</xref>), distinguished by the following combination of characters: (1) short hind limbs (male <abbrev xmlns:xlink="http://www.w3.org/1999/xlink" xlink:title="tibia length" id="ABBRID0EKFDK" xlink:type="simple">TL</abbrev>/<abbrev xmlns:xlink="http://www.w3.org/1999/xlink" xlink:title="snout-vent length" id="ABBRID0EOFDK" xlink:type="simple">SVL</abbrev> 0.45 ± 0.03, female <abbrev xmlns:xlink="http://www.w3.org/1999/xlink" xlink:title="tibia length" id="ABBRID0ESFDK" xlink:type="simple">TL</abbrev>/<abbrev xmlns:xlink="http://www.w3.org/1999/xlink" xlink:title="snout-vent length" id="ABBRID0EWFDK" xlink:type="simple">SVL</abbrev> 0.44 ± 0.03), (2) short hands (<abbrev xmlns:xlink="http://www.w3.org/1999/xlink" xlink:title="hand length" id="ABBRID0E1FDK" xlink:type="simple">HAL</abbrev>/<abbrev xmlns:xlink="http://www.w3.org/1999/xlink" xlink:title="snout-vent length" id="ABBRID0E5FDK" xlink:type="simple">SVL</abbrev> 0.20 ± 0.02), (3) short feet (male <abbrev xmlns:xlink="http://www.w3.org/1999/xlink" xlink:title="foot length" id="ABBRID0ECGDK" xlink:type="simple">FL</abbrev>/<abbrev xmlns:xlink="http://www.w3.org/1999/xlink" xlink:title="snout-vent length" id="ABBRID0EGGDK" xlink:type="simple">SVL</abbrev> 0.49 ± 0.04, female <abbrev xmlns:xlink="http://www.w3.org/1999/xlink" xlink:title="foot length" id="ABBRID0EKGDK" xlink:type="simple">FL</abbrev>/<abbrev xmlns:xlink="http://www.w3.org/1999/xlink" xlink:title="snout-vent length" id="ABBRID0EOGDK" xlink:type="simple">SVL</abbrev> 0.48 ± 0.04), (4) reduced foot webbing, (5) no stripe or blotch on the tympanum, (6) adult males almost always covered in small warts during the breeding season.</p><fig id="F15" position="float" orientation="portrait"><object-id xmlns:xlink="http://www.w3.org/1999/xlink" content-type="doi" xlink:type="simple">10.3897/zookeys.1016.59699.figure15</object-id><object-id xmlns:xlink="http://www.w3.org/1999/xlink" content-type="arpha" xlink:type="simple">2A4AB8D7-F96A-5785-8949-397B4F7C9608</object-id><label>Figure 15.</label><caption><p><italic><tp:taxon-name><tp:taxon-name-part taxon-name-part-type="genus" reg="Ptychadena">Ptychadena</tp:taxon-name-part> <tp:taxon-name-part taxon-name-part-type="species" reg="nana">nana</tp:taxon-name-part></tp:taxon-name></italic><bold>A</bold> live male (SB494; left) and female (SB488, right) <bold>B</bold> dorsal and ventral views of the same individuals (male left, female right) after euthanasia and before fixation.</p></caption><graphic xmlns:xlink="http://www.w3.org/1999/xlink" xlink:href="zookeys-1016-077-g015.jpg" position="float" orientation="portrait" xlink:type="simple" id="oo_508431.jpg"><uri content-type="original_file" xlink:type="simple">https://binary.pensoft.net/fig/508431</uri></graphic></fig></tp:treatment-sec><tp:treatment-sec sec-type="comparisons" id="SECID0EOHDK"><title>Comparison.</title><p>Distinguished from all Ethiopian <italic><tp:taxon-name><tp:taxon-name-part taxon-name-part-type="genus" reg="Ptychadena">Ptychadena</tp:taxon-name-part></tp:taxon-name></italic>, except for <italic><tp:taxon-name><tp:taxon-name-part taxon-name-part-type="genus" reg="Ptychadena">P.</tp:taxon-name-part> <tp:taxon-name-part taxon-name-part-type="species" reg="robeensis">robeensis</tp:taxon-name-part></tp:taxon-name></italic> sp. nov., by a considerably smaller size. Very similar to <italic><tp:taxon-name><tp:taxon-name-part taxon-name-part-type="genus" reg="Ptychadena">P.</tp:taxon-name-part> <tp:taxon-name-part taxon-name-part-type="species" reg="robeensis">robeensis</tp:taxon-name-part></tp:taxon-name></italic> sp. nov., <italic><tp:taxon-name><tp:taxon-name-part taxon-name-part-type="genus" reg="Ptychadena">P.</tp:taxon-name-part> <tp:taxon-name-part taxon-name-part-type="species" reg="nana">nana</tp:taxon-name-part></tp:taxon-name></italic> has relatively shorter hand, shorter head, a shorter eye-tympanum distance and shorter feet than <italic><tp:taxon-name><tp:taxon-name-part taxon-name-part-type="genus" reg="Ptychadena">P.</tp:taxon-name-part> <tp:taxon-name-part taxon-name-part-type="species" reg="robeensis">robeensis</tp:taxon-name-part></tp:taxon-name></italic> sp. nov. The tympanum lacks any light marking, as opposed to <italic><tp:taxon-name><tp:taxon-name-part taxon-name-part-type="genus" reg="Ptychadena">P.</tp:taxon-name-part> <tp:taxon-name-part taxon-name-part-type="species" reg="robeensis">robeensis</tp:taxon-name-part></tp:taxon-name></italic> sp. nov. Small warts almost always present in males, whereas they are absent in <italic><tp:taxon-name><tp:taxon-name-part taxon-name-part-type="genus" reg="Ptychadena">P.</tp:taxon-name-part> <tp:taxon-name-part taxon-name-part-type="species" reg="robeensis">robeensis</tp:taxon-name-part></tp:taxon-name></italic> sp. nov.</p></tp:treatment-sec><tp:treatment-sec sec-type="description" id="SECID0E4JDK"><title>Description of the holotype.</title><p>Small sized (<abbrev xmlns:xlink="http://www.w3.org/1999/xlink" xlink:title="snout-vent length" id="ABBRID0EDKDK" xlink:type="simple">SVL</abbrev> 26.9 mm) gravid female with short hind limbs (<abbrev xmlns:xlink="http://www.w3.org/1999/xlink" xlink:title="tibia length" id="ABBRID0EHKDK" xlink:type="simple">TL</abbrev>/<abbrev xmlns:xlink="http://www.w3.org/1999/xlink" xlink:title="snout-vent length" id="ABBRID0ELKDK" xlink:type="simple">SVL</abbrev> 0.43, Fig. <xref ref-type="fig" rid="F16">16</xref>, Suppl. material <xref ref-type="supplementary-material" rid="S3">3</xref>: Table S1). Head longer than wide (<abbrev xmlns:xlink="http://www.w3.org/1999/xlink" xlink:title="head width" id="ABBRID0EXKDK" xlink:type="simple">HW</abbrev>/<abbrev xmlns:xlink="http://www.w3.org/1999/xlink" xlink:title="head length" id="ABBRID0E2KDK" xlink:type="simple">HL</abbrev> 0.95). Snout rounded, slightly projecting beyond the lower jaw. Interorbital distance 0.58 × eye diameter. Nostril half-way between the tip of the snout and the eye. Internarial distance 1.4 × interorbital distance. Tympanum 0.65 × eye diameter. Finger tips not expanded but rounded. Finger formula: III&lt;IV&lt;III. Hand free of webbing. Hindlimbs short, with tibia length 0.42 × snout-vent length. Foot 1.2 × tibia length and 1.3 thigh length. Toe tips rounded. Outer metatarsal tubercle absent. Toe formula: I&lt;II&lt;V&lt;III&lt;IV. Foot webbing formula (toe internal/external sides, number of phalanges webbed): Ie(1), IIi/e(1–1), IIIi/e(1–2), IVi/e(2–2), Vi(2). Ridges hardly distinguishable due to the state of preservation of the specimen.</p><fig id="F16" position="float" orientation="portrait"><object-id xmlns:xlink="http://www.w3.org/1999/xlink" content-type="doi" xlink:type="simple">10.3897/zookeys.1016.59699.figure16</object-id><object-id xmlns:xlink="http://www.w3.org/1999/xlink" content-type="arpha" xlink:type="simple">29BB42F4-7083-5A20-81BA-075CAA4ED80C</object-id><label>Figure 16.</label><caption><p>Type specimens of <italic><tp:taxon-name><tp:taxon-name-part taxon-name-part-type="genus" reg="Ptychadena">Ptychadena</tp:taxon-name-part> <tp:taxon-name-part taxon-name-part-type="species" reg="nana">nana</tp:taxon-name-part></tp:taxon-name></italic>. Dorsal and ventral views of three specimens from the type series <bold>A</bold> female holotype (<named-content xmlns:xlink="http://www.w3.org/1999/xlink" content-type="dwc:institutional_code" xlink:type="simple">ZMB</named-content>–26878 H) <bold>B</bold> male paratype (<named-content xmlns:xlink="http://www.w3.org/1999/xlink" content-type="dwc:institutional_code" xlink:type="simple">ZMB</named-content>–57191) <bold>C</bold> female paratype (<named-content xmlns:xlink="http://www.w3.org/1999/xlink" content-type="dwc:institutional_code" xlink:type="simple">ZMB</named-content>–57193).</p></caption><graphic xmlns:xlink="http://www.w3.org/1999/xlink" xlink:href="zookeys-1016-077-g016.jpg" position="float" orientation="portrait" xlink:type="simple" id="oo_508432.jpg"><uri content-type="original_file" xlink:type="simple">https://binary.pensoft.net/fig/508432</uri></graphic></fig></tp:treatment-sec><tp:treatment-sec sec-type="Coloration of the holotype in preservative" id="SECID0EMMDK"><title>Coloration of the holotype in preservative.</title><p>Dorsal ground color brown with irregular oval dark brown blotches symmetrically distributed, presumably on the dorsolateral ridges. One dark brown blotch on each upper eyelid. No vertebral stripe. One fainted dorsolateral cream ridge on each side. Dark brown canthal stripe from the tip of the snout to the back of the jaw. Upper lip cream. Flanks brown to dark brown with numerous cream spots which merge ventrally. Throat, ventrum, ventral side of tibias uniformly cream without any melanization. Ventral side of the thighs light brown. Dark brown bars on the thighs, tibias and feet. Back of the thighs brown marbled with cream. Dark brown irregular markings on the arms and forearms. No stripe or blotch on the tympanum.</p></tp:treatment-sec><tp:treatment-sec sec-type="variation" id="SECID0ERMDK"><title>Variations.</title><p>As the other members of the <italic><tp:taxon-name><tp:taxon-name-part taxon-name-part-type="genus" reg="Ptychadena">Ptychadena</tp:taxon-name-part> <tp:taxon-name-part taxon-name-part-type="species" reg="erlangeri">erlangeri</tp:taxon-name-part></tp:taxon-name></italic> species group, <italic><tp:taxon-name><tp:taxon-name-part taxon-name-part-type="genus" reg="Ptychadena">Ptychadena</tp:taxon-name-part> <tp:taxon-name-part taxon-name-part-type="species" reg="nana">nana</tp:taxon-name-part></tp:taxon-name></italic> shows color polymorphism. In life, dorsum coloration varies from light grey to sand and brown. The dark blotches disposed more or less symmetrically on the dorsum vary in size and number, sometimes covering more than half the dorsum. Their colors vary from olive-brown, with some green iridescence, to black. One or several blotches of the same color, sometimes fused into a large irregular shape, were present on the anterior part of the flank in all examined specimens. The vertebral stripe, when present, may be thin, medium or wide and cream, light brown or bright green. Some individuals lack any vertebral stripe.</p><p>Iris bicolored, the upper third silver to golden and lower two thirds brown to dark brown. Upper and lower jaws cream, golden or light brown, often with irregular light grey or light brown markings but no barring. All specimens examined featured a dark brown canthal stripe from the tip of the snout to the back of the upper lip, sometimes dusted with small green spots. Tympanum uniformly colored and lacking any light stripe of blotch. A thin cream or light green longitudinal stripe on the tibia extending the complete length of the thigh is present in some individuals. Barring on the tibias, thighs, and feet may be very distinct or almost completely absent. Thighs posteriorly marbled with dark brown and yellow or cream. Ventrum uniformly white. Throat white in females and pale yellow to deep yellow in adult males. Vocal sacs bicolored grey anteriorly and cream posteriorly, rarely completely grey. Small warts over the body and forelimbs present in 90% of adult males examined.</p></tp:treatment-sec><tp:treatment-sec sec-type="habitat" id="SECID0EONDK"><title>Habitat, distribution, and natural history.</title><p><italic><tp:taxon-name><tp:taxon-name-part taxon-name-part-type="genus" reg="Ptychadena">Ptychadena</tp:taxon-name-part> <tp:taxon-name-part taxon-name-part-type="species" reg="nana">nana</tp:taxon-name-part></tp:taxon-name></italic> is found on the eastern half of the Arussi plateau (7.64–8.30°N, 39.39–39.87°E, Oromia, Ethiopia from 2380 to 2850 m a.s.l. In the south, its range is limited by the Shebelle River, while in the northeast it is bordered by the Great Rift Valley. The westernmost individuals were found around four kilometers west of Ch’ange. The steep terrain just east of Huruta may serve as geographic barrier for dispersal in this species, as it has not been found further southeast. In the southwest end of its range, <italic><tp:taxon-name><tp:taxon-name-part taxon-name-part-type="genus" reg="Ptychadena">P.</tp:taxon-name-part> <tp:taxon-name-part taxon-name-part-type="species" reg="nana">nana</tp:taxon-name-part></tp:taxon-name></italic> has been found just north of Dibe, but presumably occurs all the way down to Barbari as there is no physical barrier that would prevent its dispersal on this side of the plateau.</p><p>Males are found calling at night in large numbers from shallow roadside puddles, usually overgrown by grass. Within the genus, <italic><tp:taxon-name><tp:taxon-name-part taxon-name-part-type="genus" reg="Ptychadena">P.</tp:taxon-name-part> <tp:taxon-name-part taxon-name-part-type="species" reg="nana">nana</tp:taxon-name-part></tp:taxon-name></italic> is found in sympatry with <italic><tp:taxon-name><tp:taxon-name-part taxon-name-part-type="genus" reg="Ptychadena">Ptychadena</tp:taxon-name-part> <tp:taxon-name-part taxon-name-part-type="species" reg="cooperi">cooperi</tp:taxon-name-part></tp:taxon-name></italic>.</p></tp:treatment-sec><tp:treatment-sec sec-type="Advertisement call" id="SECID0ECPDK"><title>Advertisement call.</title><p>The call of <italic><tp:taxon-name><tp:taxon-name-part taxon-name-part-type="genus" reg="Ptychadena">Ptychadena</tp:taxon-name-part> <tp:taxon-name-part taxon-name-part-type="species" reg="nana">nana</tp:taxon-name-part></tp:taxon-name></italic> (5 males, 56 calls) is composed of a single pulsed note of 205 ± 47 ms in duration, containing 16.9 ± 2.8 pulses. Inter-pulses intervals are very short (9 ± 2 ms) and irregular, forming few irregular pulse groups and resulting in a high pulse rate (84 ± 10.2 pulses s<sup>-1</sup>). Call peak frequency is 2461 ± 26 Hz.</p><p>The call of <italic><tp:taxon-name><tp:taxon-name-part taxon-name-part-type="genus" reg="Ptychadena">P.</tp:taxon-name-part> <tp:taxon-name-part taxon-name-part-type="species" reg="nana">nana</tp:taxon-name-part></tp:taxon-name></italic> can be differentiated from those of <italic><tp:taxon-name><tp:taxon-name-part taxon-name-part-type="genus" reg="Ptychadena">P.</tp:taxon-name-part> <tp:taxon-name-part taxon-name-part-type="species" reg="cooperi">cooperi</tp:taxon-name-part></tp:taxon-name></italic>, <italic><tp:taxon-name><tp:taxon-name-part taxon-name-part-type="genus" reg="Ptychadena">P.</tp:taxon-name-part> <tp:taxon-name-part taxon-name-part-type="species" reg="amharensis">amharensis</tp:taxon-name-part></tp:taxon-name></italic>, <italic><tp:taxon-name><tp:taxon-name-part taxon-name-part-type="genus" reg="Ptychadena">P.</tp:taxon-name-part> <tp:taxon-name-part taxon-name-part-type="species" reg="doro">doro</tp:taxon-name-part></tp:taxon-name></italic> sp. nov. and <italic><tp:taxon-name><tp:taxon-name-part taxon-name-part-type="genus" reg="Ptychadena">P.</tp:taxon-name-part> <tp:taxon-name-part taxon-name-part-type="species" reg="neumanni">neumanni</tp:taxon-name-part></tp:taxon-name></italic> (types A and B) by the distinguishable pulses composing the calls. It is also distinct form the calls of <italic><tp:taxon-name><tp:taxon-name-part taxon-name-part-type="genus" reg="Ptychadena">P.</tp:taxon-name-part> <tp:taxon-name-part taxon-name-part-type="species" reg="delphina">delphina</tp:taxon-name-part></tp:taxon-name></italic> sp. nov. and <italic><tp:taxon-name><tp:taxon-name-part taxon-name-part-type="genus" reg="Ptychadena">P.</tp:taxon-name-part> <tp:taxon-name-part taxon-name-part-type="species" reg="robeensis">robeensis</tp:taxon-name-part></tp:taxon-name></italic> sp. nov. by its short inter-pulse intervals. Finally, the call of <italic><tp:taxon-name><tp:taxon-name-part taxon-name-part-type="genus" reg="Ptychadena">P.</tp:taxon-name-part> <tp:taxon-name-part taxon-name-part-type="species" reg="nana">nana</tp:taxon-name-part></tp:taxon-name></italic> differs from the calls of <italic><tp:taxon-name><tp:taxon-name-part taxon-name-part-type="genus" reg="Ptychadena">P.</tp:taxon-name-part> <tp:taxon-name-part taxon-name-part-type="species" reg="delphina">delphina</tp:taxon-name-part></tp:taxon-name></italic> sp. nov., <italic><tp:taxon-name><tp:taxon-name-part taxon-name-part-type="genus" reg="Ptychadena">P.</tp:taxon-name-part> <tp:taxon-name-part taxon-name-part-type="species" reg="robeensis">robeensis</tp:taxon-name-part></tp:taxon-name></italic> sp. nov., <italic><tp:taxon-name><tp:taxon-name-part taxon-name-part-type="genus" reg="Ptychadena">P.</tp:taxon-name-part> <tp:taxon-name-part taxon-name-part-type="species" reg="erlangeri">erlangeri</tp:taxon-name-part></tp:taxon-name></italic>, <italic><tp:taxon-name><tp:taxon-name-part taxon-name-part-type="genus" reg="Ptychadena">P.</tp:taxon-name-part> <tp:taxon-name-part taxon-name-part-type="species" reg="levenorum">levenorum</tp:taxon-name-part></tp:taxon-name></italic>, <italic><tp:taxon-name><tp:taxon-name-part taxon-name-part-type="genus" reg="Ptychadena">P.</tp:taxon-name-part> <tp:taxon-name-part taxon-name-part-type="species" reg="beka">beka</tp:taxon-name-part></tp:taxon-name></italic> sp. nov., and <italic><tp:taxon-name><tp:taxon-name-part taxon-name-part-type="genus" reg="Ptychadena">P.</tp:taxon-name-part> <tp:taxon-name-part taxon-name-part-type="species" reg="goweri">goweri</tp:taxon-name-part></tp:taxon-name></italic> by its short duration and high pulse rate.</p></tp:treatment-sec><tp:treatment-sec><!--Section generated to contain objects referenced in tp:taxon-treatment.--><supplementary-material xmlns:xlink="http://www.w3.org/1999/xlink" id="S3" position="float" orientation="portrait" xlink:type="simple"><object-id content-type="doi" xlink:type="simple">10.3897/zookeys.1016.59699.suppl3</object-id><object-id content-type="arpha" xlink:type="simple">A8961C98-8301-588C-8ED1-4BE9144F1EAB</object-id><label>Supplementary material 3</label><caption><p>Tables 1–6</p></caption><statement content-type="dataType"><label>Data type</label><p>excel file</p></statement><statement content-type="notes"><label>Explanation note</label><p><bold>Table S1.</bold> Morphometric measurements and localities of all examined individuals. <bold>Table S2.</bold> GenBank accession numbers. <bold>Table S3.</bold> Morphometric measurements ratios (average ± standard deviation) of the <tp:taxon-name><tp:taxon-name-part taxon-name-part-type="genus" reg="Ptychadena">Ptychadena</tp:taxon-name-part> <tp:taxon-name-part taxon-name-part-type="species" reg="neumanni">neumanni</tp:taxon-name-part></tp:taxon-name> complex. <bold>Table S4.</bold> Results of discriminant analyses based on linear morphometric measurements of recently sampled specimens of the <tp:taxon-name><tp:taxon-name-part taxon-name-part-type="genus" reg="Ptychadena">P.</tp:taxon-name-part> <tp:taxon-name-part taxon-name-part-type="species" reg="neumanni">neumanni</tp:taxon-name-part></tp:taxon-name> complex. <bold>Table S5.</bold> Summary table presenting the results of the <abbrev xlink:title="Tukey Honest Significant Differences" id="ABBRID0EPUBM" xlink:type="simple">Tukey HSD</abbrev> pairwise tests based on linear morphometrics of the <tp:taxon-name><tp:taxon-name-part taxon-name-part-type="genus" reg="Ptychadena">Ptychadena</tp:taxon-name-part> <tp:taxon-name-part taxon-name-part-type="species" reg="neumanni">neumanni</tp:taxon-name-part></tp:taxon-name> complex. <bold>Table S6.</bold> Taxonomic history of the <tp:taxon-name><tp:taxon-name-part taxon-name-part-type="genus" reg="Ptychadena">Ptychadena</tp:taxon-name-part> <tp:taxon-name-part taxon-name-part-type="species" reg="neumanni">neumanni</tp:taxon-name-part></tp:taxon-name> species complex.</p></statement><media xlink:href="zookeys-1016-077-s003.xlsx" mimetype="application" mime-subtype="vnd.openxmlformats-officedocument.spreadsheetml.sheet" position="float" orientation="portrait" xlink:type="simple" id="oo_508443.xlsx"><uri content-type="original_file" xlink:type="simple">https://binary.pensoft.net/file/508443</uri></media><permissions><license xlink:type="simple"><license-p>This dataset is made available under the Open Database License (http://opendatacommons.org/licenses/odbl/1.0/). The Open Database License (ODbL) is a license agreement intended to allow users to freely share, modify, and use this Dataset while maintaining this same freedom for others, provided that the original source and author(s) are credited.</license-p></license></permissions><attrib specific-use="authors">Sandra Goutte, Jacobo Reyes-Velasco, Xenia Freilich, Abeje Kassie, Stephane Boissinot</attrib></supplementary-material></tp:treatment-sec><ref-list><ref id="B4"><mixed-citation xmlns:xlink="http://www.w3.org/1999/xlink" xlink:type="simple"><person-group><name name-style="western"><surname>Dubois</surname><given-names>A</given-names></name></person-group> (<year>1981</year>) <article-title>Liste des genres et sous-genres nominaux de <tp:taxon-name><tp:taxon-name-part taxon-name-part-type="superfamily">Ranoidea</tp:taxon-name-part></tp:taxon-name> (Amphibiens Anoures) du monde, avec identification de leurs espèces types; consequences nomenclaturales. Monitore Zoologico Italiano. Nuova Serie, Supplemento.</article-title><source>Firenze</source><volume>15</volume>: <fpage>225</fpage>–<lpage>284</lpage>. <ext-link xlink:type="simple" ext-link-type="doi" xlink:href="10.1080/03749444.1981.10736637">https://doi.org/10.1080/03749444.1981.10736637</ext-link></mixed-citation></ref><ref id="B5"><mixed-citation xmlns:xlink="http://www.w3.org/1999/xlink" xlink:type="simple"><person-group><name name-style="western"><surname>Dubois</surname><given-names>A</given-names></name></person-group> (<year>1992</year>) <article-title>Notes on the classification of <tp:taxon-name><tp:taxon-name-part taxon-name-part-type="family">Ranidae</tp:taxon-name-part></tp:taxon-name> (<tp:taxon-name><tp:taxon-name-part taxon-name-part-type="class">Amphibia</tp:taxon-name-part></tp:taxon-name>, <tp:taxon-name><tp:taxon-name-part taxon-name-part-type="order">Anura</tp:taxon-name-part></tp:taxon-name>).</article-title><source>Bulletin Mensuel de la Société Linnéenne de Lyon</source><volume>61</volume>: <fpage>305</fpage>–<lpage>352</lpage>. <ext-link xlink:type="simple" ext-link-type="doi" xlink:href="10.3406/linly.1992.11011">https://doi.org/10.3406/linly.1992.11011</ext-link></mixed-citation></ref><ref id="B20"><mixed-citation xmlns:xlink="http://www.w3.org/1999/xlink" xlink:type="simple"><person-group><name name-style="western"><surname>Neumann</surname><given-names>O</given-names></name></person-group> (<year>1902</year>) <article-title>From the Somali Coast through Southern Ethiopia to the Sudan.</article-title><source>The Geographical Journal</source><volume>20</volume>: <fpage>373</fpage>–<lpage>398</lpage>. <ext-link xlink:type="simple" ext-link-type="doi" xlink:href="10.2307/1775561">https://doi.org/10.2307/1775561</ext-link></mixed-citation></ref><ref id="B15"><mixed-citation xmlns:xlink="http://www.w3.org/1999/xlink" xlink:type="simple"><person-group><name name-style="western"><surname>Largen</surname><given-names>MJ</given-names></name></person-group> (<year>1975</year>) <article-title>The Status of the Genus <italic><tp:taxon-name><tp:taxon-name-part taxon-name-part-type="genus">Kassina</tp:taxon-name-part></tp:taxon-name></italic> (amphibia <tp:taxon-name><tp:taxon-name-part taxon-name-part-type="order">Anura</tp:taxon-name-part></tp:taxon-name><tp:taxon-name><tp:taxon-name-part taxon-name-part-type="family">Hyperoliidae</tp:taxon-name-part></tp:taxon-name>) in Ethiopia.</article-title><source>Monitore Zoologico Italiano, Supplemento</source><volume>6</volume>: <fpage>1</fpage>–<lpage>28</lpage>. <ext-link xlink:type="simple" ext-link-type="doi" xlink:href="10.1080/03749444.1975.10736806">https://doi.org/10.1080/03749444.1975.10736806</ext-link></mixed-citation></ref><ref id="B16"><mixed-citation xmlns:xlink="http://www.w3.org/1999/xlink" xlink:type="simple"><person-group><name name-style="western"><surname>Largen</surname><given-names>MJ</given-names></name></person-group> (<year>1977</year>) <article-title>The Status of the Genus <italic><tp:taxon-name><tp:taxon-name-part taxon-name-part-type="genus">Leptopelis</tp:taxon-name-part></tp:taxon-name></italic> (amphibia <tp:taxon-name><tp:taxon-name-part taxon-name-part-type="order">Anura</tp:taxon-name-part></tp:taxon-name><tp:taxon-name><tp:taxon-name-part taxon-name-part-type="family">Hyperoliidae</tp:taxon-name-part></tp:taxon-name>) in Ethiopia, Including Descriptions of Two New Species. Monitore Zoologico Italiano.</article-title><source>Supplemento</source><volume>9</volume>: <fpage>85</fpage>–<lpage>136</lpage>. <ext-link xlink:type="simple" ext-link-type="doi" xlink:href="10.1080/03749444.1977.10736845">https://doi.org/10.1080/03749444.1977.10736845</ext-link></mixed-citation></ref><ref id="B22"><mixed-citation xmlns:xlink="http://www.w3.org/1999/xlink" xlink:type="simple"><person-group><name name-style="western"><surname>Perret</surname><given-names>J-L</given-names></name></person-group> (<year>1980</year>) <article-title>Sur quelques <italic><tp:taxon-name><tp:taxon-name-part taxon-name-part-type="genus">Ptychadena</tp:taxon-name-part></tp:taxon-name></italic> (<tp:taxon-name><tp:taxon-name-part taxon-name-part-type="class">Amphibia</tp:taxon-name-part></tp:taxon-name><tp:taxon-name><tp:taxon-name-part taxon-name-part-type="family">Ranidae</tp:taxon-name-part></tp:taxon-name>) d’Ethiopie.</article-title><source>Monitore Zoologico Italiano, Supplemento</source><volume>13</volume>: <fpage>151</fpage>–<lpage>168</lpage>. <ext-link xlink:type="simple" ext-link-type="doi" xlink:href="10.1080/00269786.1980.11758552">https://doi.org/10.1080/00269786.1980.11758552</ext-link></mixed-citation></ref></ref-list></tp:taxon-treatment>
