# Supplementary material for: Taxonomic revision of grass frogs (Ptychadenidae, Ptychadena) endemic to the Ethiopian highlands
Source: Zookeys. 2021 Feb 11;1016:77–141. doi: 10.3897/zookeys.1016.59699 (PMC7892535; doi:10.3897/zookeys.1016.59699)
Supplement: XML Treatment for Ptychadena beka [file zookeys.1016.59699-treatment6.xml]

<!DOCTYPE tp:taxon-treatment
  PUBLIC "-//TaxonX//DTD Taxonomic Treatment Publishing DTD v0 20100105//EN" "tax-treatment-NSO.dtd">
<tp:taxon-treatment xmlns:tp="http://www.plazi.org/taxpub"><tp:treatment-meta><kwd-group><label>Taxon classification</label><kwd><named-content xmlns:xlink="http://www.w3.org/1999/xlink" content-type="kingdom">Animalia</named-content></kwd><kwd><named-content xmlns:xlink="http://www.w3.org/1999/xlink" content-type="order">Anura</named-content></kwd><kwd><named-content xmlns:xlink="http://www.w3.org/1999/xlink" content-type="family">Ptychadenidae</named-content></kwd></kwd-group><mixed-citation publication-type="journal"><person-group><name><surname>Goutte</surname><given-names>Sandra</given-names></name><name><surname>Reyes-Velasco*</surname><given-names>Jacobo</given-names></name><name><surname>Freilich</surname><given-names>Xenia</given-names></name><name><surname>Kassie</surname><given-names>Abeje</given-names></name><name><surname>Boissinot</surname><given-names>Stephane</given-names></name></person-group><article-title>Taxonomic revision of grass frogs (<tp:taxon-name><tp:taxon-name-part taxon-name-part-type="family">Ptychadenidae</tp:taxon-name-part></tp:taxon-name>, <italic><tp:taxon-name><tp:taxon-name-part taxon-name-part-type="genus" reg="Ptychadena">Ptychadena</tp:taxon-name-part></tp:taxon-name></italic>) endemic to the Ethiopian highlands</article-title><source>Zookeys</source><day>11</day><month>2</month><year>2021</year><volume>1016</volume><fpage>77</fpage><lpage>141</lpage><pub-id pub-id-type="doi">10.3897/zookeys.1016.59699</pub-id></mixed-citation></tp:treatment-meta><tp:nomenclature><tp:taxon-name><object-id xmlns:xlink="http://www.w3.org/1999/xlink" content-type="arpha" xlink:type="simple">BE21FD2A-9D41-5C90-9D56-E7446862297C</object-id>
            <tp:taxon-name-part taxon-name-part-type="genus" reg="Ptychadena">Ptychadena</tp:taxon-name-part>
            <tp:taxon-name-part taxon-name-part-type="species" reg="beka">beka</tp:taxon-name-part>
            <object-id xmlns:xlink="http://www.w3.org/1999/xlink" content-type="zoobank" xlink:type="simple">http://zoobank.org/CCF36B05-F7FC-436B-8858-765B6F682127</object-id>
          </tp:taxon-name><tp:taxon-status xmlns:xlink="http://www.w3.org/1999/xlink" xlink:type="simple">sp. nov.</tp:taxon-status></tp:nomenclature><tp:treatment-sec sec-type="type material" id="SECID0ERGEK"><title>Type material.</title><p><bold><italic>Holotype</italic>.</bold> Adult male (SB291) collected by S. Goutte and J. Reyes-Velasco on 5 June 2018 southwest of Nekemte (<named-content xmlns:xlink="http://www.w3.org/1999/xlink" content-type="dwc:verbatimCoordinates" xlink:type="simple"><named-content content-type="geo-json" specific-use="{&#34;type&#34;:&#34;Point&#34;,&#34;coordinates&#34;:[36.495500,8.995000]}" id="NCID0E6GEK" xlink:type="simple">8.9950°N, 36.4955°E</named-content></named-content>, 2213 m a.s.l.). <bold><italic>Paratypes</italic>.</bold> one male (15–5) collected by X. Freilich, J. Reyes-Velasco and S. Boissinot on 3 August 2015 west of Holeta Genet (<named-content xmlns:xlink="http://www.w3.org/1999/xlink" content-type="dwc:verbatimCoordinates" xlink:type="simple"><named-content content-type="geo-json" specific-use="{&#34;type&#34;:&#34;Point&#34;,&#34;coordinates&#34;:[38.431200,9.050800]}" id="NCID0ELHEK" xlink:type="simple">9.0508°N, 38.4312°E</named-content></named-content>, 2433 m a.s.l.), one male (15–283) collected by X. Freilich, J. Reyes-Velasco and S. Boissinot on 14 August 2015 southwest of Nekemte (<named-content xmlns:xlink="http://www.w3.org/1999/xlink" content-type="dwc:verbatimCoordinates" xlink:type="simple"><named-content content-type="geo-json" specific-use="{&#34;type&#34;:&#34;Point&#34;,&#34;coordinates&#34;:[36.490600,8.974200]}" id="NCID0ETHEK" xlink:type="simple">8.9742°N, 36.4906°E</named-content></named-content>, 2243 m a.s.l.), one female (16–1) collected by J. Reyes-Velasco and S. Boissinot on 4 July 2016 west of Holeta Genet (<named-content xmlns:xlink="http://www.w3.org/1999/xlink" content-type="dwc:verbatimCoordinates" xlink:type="simple"><named-content content-type="geo-json" specific-use="{&#34;type&#34;:&#34;Point&#34;,&#34;coordinates&#34;:[38.431200,9.050780]}" id="NCID0E2HEK" xlink:type="simple">9.05078°N, 38.4312°E</named-content></named-content>, 2386 m a.s.l.), one female (SB268) collected by S. Goutte and J. Reyes-Velasco on 3 June 2018 northwest of Bonga (<named-content xmlns:xlink="http://www.w3.org/1999/xlink" content-type="dwc:verbatimCoordinates" xlink:type="simple"><named-content content-type="geo-json" specific-use="{&#34;type&#34;:&#34;Point&#34;,&#34;coordinates&#34;:[36.063700,7.508500]}" id="NCID0EDIEK" xlink:type="simple">7.5085°N, 36.0637°E</named-content></named-content>, 2038 m a.s.l.), 3 females (SB270, SB272 and SB276) collected by S. Goutte and J. Reyes-Velasco on 3 June 2018 south of Ambo (8.9671–8.9922°N, 37.7951–37.8471°E, 1945–2170 m a.s.l.), one female (SB282) collected by S. Goutte and J. Reyes-Velasco on 4 June 2018 southwest of Nekemte (<named-content xmlns:xlink="http://www.w3.org/1999/xlink" content-type="dwc:verbatimCoordinates" xlink:type="simple"><named-content content-type="geo-json" specific-use="{&#34;type&#34;:&#34;Point&#34;,&#34;coordinates&#34;:[36.495500,8.995000]}" id="NCID0ELIEK" xlink:type="simple">8.9950°N, 36.4955°E</named-content></named-content>, 2213 m a.s.l.), one female (SB287) and one male (SB292) collected by S. Goutte and J. Reyes-Velasco on 5 June 2018 southwest of Nekemte (<named-content xmlns:xlink="http://www.w3.org/1999/xlink" content-type="dwc:verbatimCoordinates" xlink:type="simple"><named-content content-type="geo-json" specific-use="{&#34;type&#34;:&#34;Point&#34;,&#34;coordinates&#34;:[36.495500,8.995000]}" id="NCID0ETIEK" xlink:type="simple">8.9950°N, 36.4955°E</named-content></named-content>, 2213 m a.s.l.), one male (SB387) collected by S. Goutte and J. Reyes-Velasco on 11 June 2018 south of Gech’a (<named-content xmlns:xlink="http://www.w3.org/1999/xlink" content-type="dwc:verbatimCoordinates" xlink:type="simple"><named-content content-type="geo-json" specific-use="{&#34;type&#34;:&#34;Point&#34;,&#34;coordinates&#34;:[35.414800,7.554400]}" id="NCID0E2IEK" xlink:type="simple">7.5544°N, 35.4148°E</named-content></named-content>, 1936 m a.s.l.), one male (SB471) collected by S. Goutte and Y. Bourgeois on 21 June 2018 east of Iteya (<named-content xmlns:xlink="http://www.w3.org/1999/xlink" content-type="dwc:verbatimCoordinates" xlink:type="simple"><named-content content-type="geo-json" specific-use="{&#34;type&#34;:&#34;Point&#34;,&#34;coordinates&#34;:[39.273200,8.127500]}" id="NCID0EDJEK" xlink:type="simple">8.1275°N, 39.2732°E</named-content></named-content>, 2138 m a.s.l.), one female (SB566) collected by S. Goutte and Y. Bourgeois north of Gohatsion (<named-content xmlns:xlink="http://www.w3.org/1999/xlink" content-type="dwc:verbatimCoordinates" xlink:type="simple"><named-content content-type="geo-json" specific-use="{&#34;type&#34;:&#34;Point&#34;,&#34;coordinates&#34;:[38.249400,10.019670]}" id="NCID0ELJEK" xlink:type="simple">10.01967°N, 38.2494°E</named-content></named-content>, 2448 m a.s.l.), one male (SB576) collected by S. Goutte and Y. Bourgeois on 7 July 2018 north of Gebre Guracha (<named-content xmlns:xlink="http://www.w3.org/1999/xlink" content-type="dwc:verbatimCoordinates" xlink:type="simple"><named-content content-type="geo-json" specific-use="{&#34;type&#34;:&#34;Point&#34;,&#34;coordinates&#34;:[38.375800,9.866400]}" id="NCID0ETJEK" xlink:type="simple">9.8664°N, 38.3758°E</named-content></named-content>, 2596 m a.s.l.), two males (SB614, SB617) collected by S. Goutte and Y. Bourgeois on 14 July 2018 east of Holeta Genet (<named-content xmlns:xlink="http://www.w3.org/1999/xlink" content-type="dwc:verbatimCoordinates" xlink:type="simple"><named-content content-type="geo-json" specific-use="{&#34;type&#34;:&#34;Point&#34;,&#34;coordinates&#34;:[38.521400,9.068200]}" id="NCID0E2JEK" xlink:type="simple">9.0682°N, 38.5214°E</named-content></named-content>, 2397 m a.s.l.). All specimens are deposited at <named-content xmlns:xlink="http://www.w3.org/1999/xlink" content-type="dwc:institutional_code" xlink:type="simple">ZNHM</named-content>.</p></tp:treatment-sec><tp:treatment-sec sec-type="diagnosis" id="SECID0EFKEK"><title>Diagnosis.</title><p>A medium-sized species (male (9) <abbrev xmlns:xlink="http://www.w3.org/1999/xlink" xlink:title="snout-vent length" id="ABBRID0ELKEK" xlink:type="simple">SVL</abbrev> 37.9 ± 2.6 mm, female (8) <abbrev xmlns:xlink="http://www.w3.org/1999/xlink" xlink:title="snout-vent length" id="ABBRID0EPKEK" xlink:type="simple">SVL</abbrev> 43.2 ± 2.9 mm) of the <italic><tp:taxon-name><tp:taxon-name-part taxon-name-part-type="genus" reg="Ptychadena"/><tp:taxon-name-part taxon-name-part-type="species" reg="neumanni">neumanni</tp:taxon-name-part></tp:taxon-name></italic> species group (Fig. <xref ref-type="fig" rid="F18">18</xref>), distinguished by the following combination of characters: (1) relatively short hind limbs (male <abbrev xmlns:xlink="http://www.w3.org/1999/xlink" xlink:title="tibia length" id="ABBRID0EBLEK" xlink:type="simple">TL</abbrev>/<abbrev xmlns:xlink="http://www.w3.org/1999/xlink" xlink:title="snout-vent length" id="ABBRID0EFLEK" xlink:type="simple">SVL</abbrev> 0.51 ± 0.03, female <abbrev xmlns:xlink="http://www.w3.org/1999/xlink" xlink:title="tibia length" id="ABBRID0EJLEK" xlink:type="simple">TL</abbrev>/<abbrev xmlns:xlink="http://www.w3.org/1999/xlink" xlink:title="snout-vent length" id="ABBRID0ENLEK" xlink:type="simple">SVL</abbrev> 0.57 ± 0.03), (2) tympanum with a light vertical bar, (3) medium or wide vertebral stripe always present, (4) vocal sacs of most males are bicolored, from light to dark grey posteriorly and from yellow to cream anteriorly, rarely, they are light grey, (5) forearms of adult males not thickened.</p><fig id="F18" position="float" orientation="portrait"><object-id xmlns:xlink="http://www.w3.org/1999/xlink" content-type="doi" xlink:type="simple">10.3897/zookeys.1016.59699.figure18</object-id><object-id xmlns:xlink="http://www.w3.org/1999/xlink" content-type="arpha" xlink:type="simple">A4F8BAC3-B5C6-5167-831C-6B9EE9B805E6</object-id><label>Figure 18.</label><caption><p><italic><tp:taxon-name><tp:taxon-name-part taxon-name-part-type="genus" reg="Ptychadena">Ptychadena</tp:taxon-name-part> <tp:taxon-name-part taxon-name-part-type="species" reg="beka">beka</tp:taxon-name-part></tp:taxon-name></italic> sp. nov. <bold>A</bold> live male holotype (SB291; left) and female paratype (SB270, right) <bold>B</bold> dorsal and ventral views of the same individuals (male left, female right) after euthanasia and before fixation.</p></caption><graphic xmlns:xlink="http://www.w3.org/1999/xlink" xlink:href="zookeys-1016-077-g018.jpg" position="float" orientation="portrait" xlink:type="simple" id="oo_508434.jpg"><uri content-type="original_file" xlink:type="simple">https://binary.pensoft.net/fig/508434</uri></graphic></fig></tp:treatment-sec><tp:treatment-sec sec-type="comparisons" id="SECID0ENMEK"><title>Comparison.</title><p><italic><tp:taxon-name><tp:taxon-name-part taxon-name-part-type="genus" reg="Ptychadena">Ptychadena</tp:taxon-name-part> <tp:taxon-name-part taxon-name-part-type="species" reg="beka">beka</tp:taxon-name-part></tp:taxon-name></italic> sp. nov. is smaller than <italic><tp:taxon-name><tp:taxon-name-part taxon-name-part-type="genus" reg="Ptychadena">P.</tp:taxon-name-part> <tp:taxon-name-part taxon-name-part-type="species" reg="cooperi">cooperi</tp:taxon-name-part></tp:taxon-name></italic> and <italic><tp:taxon-name><tp:taxon-name-part taxon-name-part-type="genus" reg="Ptychadena">P.</tp:taxon-name-part> <tp:taxon-name-part taxon-name-part-type="species" reg="goweri">goweri</tp:taxon-name-part></tp:taxon-name></italic> and larger than <italic><tp:taxon-name><tp:taxon-name-part taxon-name-part-type="genus" reg="Ptychadena">P.</tp:taxon-name-part> <tp:taxon-name-part taxon-name-part-type="species" reg="nana">nana</tp:taxon-name-part></tp:taxon-name></italic> and <italic><tp:taxon-name><tp:taxon-name-part taxon-name-part-type="genus" reg="Ptychadena">P.</tp:taxon-name-part> <tp:taxon-name-part taxon-name-part-type="species" reg="robeensis">robeensis</tp:taxon-name-part></tp:taxon-name></italic> sp. nov. Hand, feet, tibias, thighs and snout are of similar dimensions than <italic><tp:taxon-name><tp:taxon-name-part taxon-name-part-type="genus" reg="Ptychadena">P.</tp:taxon-name-part> <tp:taxon-name-part taxon-name-part-type="species" reg="amharensis">amharensis</tp:taxon-name-part></tp:taxon-name></italic> and shorter than those of <italic><tp:taxon-name><tp:taxon-name-part taxon-name-part-type="genus" reg="Ptychadena">P.</tp:taxon-name-part> <tp:taxon-name-part taxon-name-part-type="species" reg="delphina">delphina</tp:taxon-name-part></tp:taxon-name></italic> sp. nov. and <italic><tp:taxon-name><tp:taxon-name-part taxon-name-part-type="genus" reg="Ptychadena">P.</tp:taxon-name-part> <tp:taxon-name-part taxon-name-part-type="species" reg="goweri">goweri</tp:taxon-name-part></tp:taxon-name></italic>. <italic><tp:taxon-name><tp:taxon-name-part taxon-name-part-type="genus" reg="Ptychadena">Ptychadena</tp:taxon-name-part> <tp:taxon-name-part taxon-name-part-type="species" reg="beka">beka</tp:taxon-name-part></tp:taxon-name></italic> sp. nov. can be distinguished from <italic><tp:taxon-name><tp:taxon-name-part taxon-name-part-type="genus" reg="Ptychadena">P.</tp:taxon-name-part> <tp:taxon-name-part taxon-name-part-type="species" reg="amharensis">amharensis</tp:taxon-name-part></tp:taxon-name></italic> by a wider inter-orbital distance. It can be distinguished from <italic><tp:taxon-name><tp:taxon-name-part taxon-name-part-type="genus" reg="Ptychadena">P.</tp:taxon-name-part> <tp:taxon-name-part taxon-name-part-type="species" reg="erlangeri">erlangeri</tp:taxon-name-part></tp:taxon-name></italic> by a larger tympanum, the light stripe or blotch on the tympanum and the bicolored vocal sacs in adult males. <italic><tp:taxon-name><tp:taxon-name-part taxon-name-part-type="genus" reg="Ptychadena">Ptychadena</tp:taxon-name-part> <tp:taxon-name-part taxon-name-part-type="species" reg="beka">beka</tp:taxon-name-part></tp:taxon-name></italic> sp. nov. differs from <italic><tp:taxon-name><tp:taxon-name-part taxon-name-part-type="genus" reg="Ptychadena">P.</tp:taxon-name-part> <tp:taxon-name-part taxon-name-part-type="species" reg="levenorum">levenorum</tp:taxon-name-part></tp:taxon-name></italic> by longer thighs, larger tympanum and longer snout. The head is wider and the tibias are longer than in <italic><tp:taxon-name><tp:taxon-name-part taxon-name-part-type="genus" reg="Ptychadena">P.</tp:taxon-name-part> <tp:taxon-name-part taxon-name-part-type="species" reg="doro">doro</tp:taxon-name-part></tp:taxon-name></italic> sp. nov.</p></tp:treatment-sec><tp:treatment-sec sec-type="description" id="SECID0ENREK"><title>Description of the holotype.</title><p>A medium-sized (<abbrev xmlns:xlink="http://www.w3.org/1999/xlink" xlink:title="snout-vent length" id="ABBRID0ETREK" xlink:type="simple">SVL</abbrev> 36.3 mm) adult male (Fig. <xref ref-type="fig" rid="F18">18</xref>). Head slightly wider than long. Snout projecting beyond the lower jaw. Interorbital distance 0.62 × the eye diameter. Internarial distance 1.12 × interorbital distance. Tympanum 0.67 × eye diameter. Finger tips not expanded but rounded, with very small subarticular tubercles. Finger formula: I&lt;II&lt;IV&lt;III. Hand free of webbing, palmar tubercle absent. Nuptial pads light grey. Hindlimbs moderately elongated, with tibia length 0.51 × snout-vent length. Foot as long as thigh and shorter than tibia (<abbrev xmlns:xlink="http://www.w3.org/1999/xlink" xlink:title="foot length" id="ABBRID0E2REK" xlink:type="simple">FL</abbrev>/TL0.97). Toe tips rounded. Subarticular tubercles extremely small. Inner metatarsal tubercle present, external absent. Toe formula: I&lt;II&lt;V&lt;III&lt;IV. Foot webbing formula: Ie(1), IIi/e(1–1), IIIi/e(1–2), IVi/e(2–2), Vi(2). Two light brown, continuous lateral ridges, two continuous and four interrupted dorsal ridges. No vertebral nor sacral ridges. No warts on the body. Small and round light brown warts on tibias and thighs.</p></tp:treatment-sec><tp:treatment-sec sec-type="Coloration of the holotype in life" id="SECID0E6REK"><title>Coloration of the holotype in life.</title><p>Dorsal ground color brown with a few small, elongated dark brown blotches symmetrically distributed on the dorsolateral ridges. Wide light brown vertebral stripe, doubled with a thin, clearer line from the tip of the snout to the vent. Dark brown canthal stripe from the tip of the snout to the back of the jaw. Faint light vertical stripe on the otherwise brown tympanum. Upper and lower lip cream with irregular brown markings.</p><p>Iris bicolored, with upper third light silver-grey, and the lower two thirds dark brown. Small irregular dark olive brown blotches on greyish flanks. Throat and chest cream, ventrum, ventral sides of the thighs and of the tibias light yellow. Two small symmetrical dark brown blotches on the antero-ventral side of the shoulders. Thin, light longitudinal stripe on the tibias. Few white round warts on the tibias. Hind limbs brown with dark olive bars over the thighs, tibias, and feet. A few very small round white dots around the groin. Back of the thighs dark brown irregularly molted with yellow. Vocal sacs dark grey anteriorly, yellow posteriorly.</p></tp:treatment-sec><tp:treatment-sec sec-type="Coloration of the holotype in preservative" id="SECID0EFSEK"><title>Coloration of the holotype in preservative.</title><p>Dorsal ground color grey with a few oval dark brown blotches symmetrically distributed on the dorsolateral ridges. Wide light brown vertebral stripe, doubled with a lighter thin line from the tip of the snout to the vent. Dark brown canthal stripe from the tip of the snout to the back of the jaw. Faint vertical stripe on the otherwise brown tympanum. Upper lip and lower lip cream heavily blotched with grey. Flanks brown with a few black blotches underlined with a cream bar. Throat, ventrum, ventral side of the thighs and tibias cream, with the chest and throat dusted with grey. Two symmetrical dark brown blotches on the ventral side of the shoulders. Faint, thin longitudinal stripe on the tibias. Faint brown bars on the thigh and tibia. A few small round white spots forming a line on the posterior side of tibia and foot. Back of thighs molted light and dark brown. Vocal sacs dark grey anteriorly, cream posteriorly. Nuptial pads light grey.</p></tp:treatment-sec><tp:treatment-sec sec-type="variation" id="SECID0EKSEK"><title>Variations.</title><p>In life, background color varies from yellowish brown to greyish brown. Dorsal ridges vary in number and definition. In all examined specimens, median ridges were continuous from the back of the head to the groin. Postpalpebral fold usually interrupted in the middle of the back, sometimes continuing on the lower back by a ridge or multiple aligned warts. Short latero-dorsal fold almost always present, sometimes fractioned. Lateral ridges, briefly interrupted in a few specimens, most often continuous, from orange-brown to cream. All specimens examined had small dark brown or black blotches distributed symmetrically on the dorsal ridges, in very few specimens, those blotches were very small or barely visible. All examined individuals have a wide, generally around a lighter thin stripe. The light blotch on the tympanum is generally small and more conspicuous in some specimens than in others. The thin cream longitudinal stripe on the tibia may be more or less conspicuous and extended to half of the thigh in some individuals. Tibias, thighs and feet posteriorly barred with more or less defined brown or light brown markings. Yellow and brown marbling on the posterior side of the thighs more or less contrasted and almost absent in some individuals. Ventrum and throat uniformly white to light yellow. Vocal sacs grey, bicolored cream to yellow and light grey to grey. Small warts over the back and flanks in ca. 10% of adult males examined.</p></tp:treatment-sec><tp:treatment-sec sec-type="etymology" id="SECID0EPSEK"><title>Etymology.</title><p>The specific name corresponds to the translation of the word “enough” or “that’s it” in Amharic (በቃ), in reference to the controversial taxonomic history of the group that we hope has come to an end. It is an invariable noun used in apposition.</p></tp:treatment-sec><tp:treatment-sec sec-type="habitat" id="SECID0EUSEK"><title>Habitat, distribution, and natural history.</title><p><italic><tp:taxon-name><tp:taxon-name-part taxon-name-part-type="genus" reg="Ptychadena">Ptychadena</tp:taxon-name-part> <tp:taxon-name-part taxon-name-part-type="species" reg="beka">beka</tp:taxon-name-part></tp:taxon-name></italic> sp. nov. has a wide distribution range extending both sides of the Great Rift Valley, although most records were made west of the <abbrev xmlns:xlink="http://www.w3.org/1999/xlink" xlink:title="great rift valley" id="ABBRID0EFTEK" xlink:type="simple">GRV</abbrev> (6.14–10.01°N, 35.41–39.27°E). It is restricted to moderate altitudes, from 1695 m to 2596 m a.s.l. (based on 106 barcoded individuals). In the north, its range is limited by the Blue Nile valley and the northernmost specimens have been found just north of Gohatsion. The westernmost population has been found in Gech’a. Two populations have been found southeast of the <abbrev xmlns:xlink="http://www.w3.org/1999/xlink" xlink:title="great rift valley" id="ABBRID0EJTEK" xlink:type="simple">GRV</abbrev>, near Iteya and south of Irba Muda. GPS coordinates for all examined specimens are given in Suppl. material <xref ref-type="supplementary-material" rid="S3">3</xref>: Table S1. <italic><tp:taxon-name><tp:taxon-name-part taxon-name-part-type="genus" reg="Ptychadena">Ptychadena</tp:taxon-name-part> <tp:taxon-name-part taxon-name-part-type="species" reg="beka">beka</tp:taxon-name-part></tp:taxon-name></italic> sp. nov. is found in syntopy with <italic><tp:taxon-name><tp:taxon-name-part taxon-name-part-type="genus" reg="Ptychadena">P.</tp:taxon-name-part> <tp:taxon-name-part taxon-name-part-type="species" reg="erlangeri">erlangeri</tp:taxon-name-part></tp:taxon-name></italic> at the higher end of its altitudinal range, notably near Fitche, Holeta, between Ambo and Wonchi, and possibly near Assela. Within the genus, <italic><tp:taxon-name><tp:taxon-name-part taxon-name-part-type="genus" reg="Ptychadena">P.</tp:taxon-name-part> <tp:taxon-name-part taxon-name-part-type="species" reg="beka">beka</tp:taxon-name-part></tp:taxon-name></italic> sp. nov. is also sympatric with <italic><tp:taxon-name><tp:taxon-name-part taxon-name-part-type="genus" reg="Ptychadena">P.</tp:taxon-name-part> <tp:taxon-name-part taxon-name-part-type="species" reg="neumanni">neumanni</tp:taxon-name-part></tp:taxon-name></italic>, <italic><tp:taxon-name><tp:taxon-name-part taxon-name-part-type="genus" reg="Ptychadena">P.</tp:taxon-name-part> <tp:taxon-name-part taxon-name-part-type="species" reg="delphina">delphina</tp:taxon-name-part></tp:taxon-name></italic>, and <italic><tp:taxon-name><tp:taxon-name-part taxon-name-part-type="genus" reg="Ptychadena">P.</tp:taxon-name-part> <tp:taxon-name-part taxon-name-part-type="species" reg="doro">doro</tp:taxon-name-part></tp:taxon-name></italic> in the west.</p><p>Males are found calling at in shallow roadside puddles or agricultural fields. Males can be found vocalizing very close from one another, sometimes in important numbers. Calling activity depends on rainfall and is highest during rainy months. Calling usually starts after 22:00, and sometimes as late as 02:00 in dry weather, and ceases before dawn. Numerous, small bicolored eggs are laid in the same water body.</p></tp:treatment-sec><tp:treatment-sec sec-type="Advertisement call" id="SECID0EUVEK"><title>Advertisement call.</title><p>The call of <italic><tp:taxon-name><tp:taxon-name-part taxon-name-part-type="genus" reg="Ptychadena">Ptychadena</tp:taxon-name-part> <tp:taxon-name-part taxon-name-part-type="species" reg="beka">beka</tp:taxon-name-part></tp:taxon-name></italic> sp. nov. (5 males, 128 calls) is composed of a single pulsed note of 447 ± 112 ms in duration, containing 31 ± 10.6 pulses. Within calls, pulses are grouped by 3–5 pulses, with the first and the last pulses of each pulse group notably lower in amplitude than the other pulses. Low-amplitude single pulses are sometimes present between pulse groups. Amplitude increases gradually during the call, peaking at 266 ± 78 ms, after which it drops. Call dominant frequency is 2491 ± 129 Hz.</p><p>The call of <italic><tp:taxon-name><tp:taxon-name-part taxon-name-part-type="genus" reg="Ptychadena">P.</tp:taxon-name-part> <tp:taxon-name-part taxon-name-part-type="species" reg="beka">beka</tp:taxon-name-part></tp:taxon-name></italic> sp. nov. can be distinguished from those of <italic><tp:taxon-name><tp:taxon-name-part taxon-name-part-type="genus" reg="Ptychadena">P.</tp:taxon-name-part> <tp:taxon-name-part taxon-name-part-type="species" reg="cooperi">cooperi</tp:taxon-name-part></tp:taxon-name></italic>, <italic><tp:taxon-name><tp:taxon-name-part taxon-name-part-type="genus" reg="Ptychadena">P.</tp:taxon-name-part> <tp:taxon-name-part taxon-name-part-type="species" reg="amharensis">amharensis</tp:taxon-name-part></tp:taxon-name></italic>, <italic><tp:taxon-name><tp:taxon-name-part taxon-name-part-type="genus" reg="Ptychadena">P.</tp:taxon-name-part> <tp:taxon-name-part taxon-name-part-type="species" reg="doro">doro</tp:taxon-name-part></tp:taxon-name></italic> sp. nov., and <italic><tp:taxon-name><tp:taxon-name-part taxon-name-part-type="genus" reg="Ptychadena">P.</tp:taxon-name-part> <tp:taxon-name-part taxon-name-part-type="species" reg="neumanni">neumanni</tp:taxon-name-part></tp:taxon-name></italic> (type A and B) by the distinguishable pulses composing the calls. It is also distinct from the calls of <italic><tp:taxon-name><tp:taxon-name-part taxon-name-part-type="genus" reg="Ptychadena">P.</tp:taxon-name-part> <tp:taxon-name-part taxon-name-part-type="species" reg="delphina">delphina</tp:taxon-name-part></tp:taxon-name></italic> sp. nov. and <italic><tp:taxon-name><tp:taxon-name-part taxon-name-part-type="genus" reg="Ptychadena">P.</tp:taxon-name-part> <tp:taxon-name-part taxon-name-part-type="species" reg="robeensis">robeensis</tp:taxon-name-part></tp:taxon-name></italic> sp. nov. by its short inter-pulse intervals. The call of <italic><tp:taxon-name><tp:taxon-name-part taxon-name-part-type="genus" reg="Ptychadena">P.</tp:taxon-name-part> <tp:taxon-name-part taxon-name-part-type="species" reg="beka">beka</tp:taxon-name-part></tp:taxon-name></italic> sp. nov. differs from the calls of <italic><tp:taxon-name><tp:taxon-name-part taxon-name-part-type="genus" reg="Ptychadena">P.</tp:taxon-name-part> <tp:taxon-name-part taxon-name-part-type="species" reg="delphina">delphina</tp:taxon-name-part></tp:taxon-name></italic> sp. nov., <italic><tp:taxon-name><tp:taxon-name-part taxon-name-part-type="genus" reg="Ptychadena">P.</tp:taxon-name-part> <tp:taxon-name-part taxon-name-part-type="species" reg="erlangeri">erlangeri</tp:taxon-name-part></tp:taxon-name></italic>, <italic><tp:taxon-name><tp:taxon-name-part taxon-name-part-type="genus" reg="Ptychadena">P.</tp:taxon-name-part> <tp:taxon-name-part taxon-name-part-type="species" reg="levenorum">levenorum</tp:taxon-name-part></tp:taxon-name></italic>, and <italic><tp:taxon-name><tp:taxon-name-part taxon-name-part-type="genus" reg="Ptychadena">P.</tp:taxon-name-part> <tp:taxon-name-part taxon-name-part-type="species" reg="goweri">goweri</tp:taxon-name-part></tp:taxon-name></italic> by its higher dominant frequency. Finally, the call of <italic><tp:taxon-name><tp:taxon-name-part taxon-name-part-type="genus" reg="Ptychadena">P.</tp:taxon-name-part> <tp:taxon-name-part taxon-name-part-type="species" reg="beka">beka</tp:taxon-name-part></tp:taxon-name></italic> sp. nov. differs from the call of <italic><tp:taxon-name><tp:taxon-name-part taxon-name-part-type="genus" reg="Ptychadena">P.</tp:taxon-name-part> <tp:taxon-name-part taxon-name-part-type="species" reg="nana">nana</tp:taxon-name-part></tp:taxon-name></italic> and <italic><tp:taxon-name><tp:taxon-name-part taxon-name-part-type="genus" reg="Ptychadena">P.</tp:taxon-name-part> <tp:taxon-name-part taxon-name-part-type="species" reg="erlangeri">erlangeri</tp:taxon-name-part></tp:taxon-name></italic> by its longer duration.</p></tp:treatment-sec><tp:treatment-sec><!--Section generated to contain objects referenced in tp:taxon-treatment.--><supplementary-material xmlns:xlink="http://www.w3.org/1999/xlink" id="S3" position="float" orientation="portrait" xlink:type="simple"><object-id content-type="doi" xlink:type="simple">10.3897/zookeys.1016.59699.suppl3</object-id><object-id content-type="arpha" xlink:type="simple">A8961C98-8301-588C-8ED1-4BE9144F1EAB</object-id><label>Supplementary material 3</label><caption><p>Tables 1–6</p></caption><statement content-type="dataType"><label>Data type</label><p>excel file</p></statement><statement content-type="notes"><label>Explanation note</label><p><bold>Table S1.</bold> Morphometric measurements and localities of all examined individuals. <bold>Table S2.</bold> GenBank accession numbers. <bold>Table S3.</bold> Morphometric measurements ratios (average ± standard deviation) of the <tp:taxon-name><tp:taxon-name-part taxon-name-part-type="genus" reg="Ptychadena">Ptychadena</tp:taxon-name-part> <tp:taxon-name-part taxon-name-part-type="species" reg="neumanni">neumanni</tp:taxon-name-part></tp:taxon-name> complex. <bold>Table S4.</bold> Results of discriminant analyses based on linear morphometric measurements of recently sampled specimens of the <tp:taxon-name><tp:taxon-name-part taxon-name-part-type="genus" reg="Ptychadena">P.</tp:taxon-name-part> <tp:taxon-name-part taxon-name-part-type="species" reg="neumanni">neumanni</tp:taxon-name-part></tp:taxon-name> complex. <bold>Table S5.</bold> Summary table presenting the results of the <abbrev xlink:title="Tukey Honest Significant Differences" id="ABBRID0EPUBM" xlink:type="simple">Tukey HSD</abbrev> pairwise tests based on linear morphometrics of the <tp:taxon-name><tp:taxon-name-part taxon-name-part-type="genus" reg="Ptychadena">Ptychadena</tp:taxon-name-part> <tp:taxon-name-part taxon-name-part-type="species" reg="neumanni">neumanni</tp:taxon-name-part></tp:taxon-name> complex. <bold>Table S6.</bold> Taxonomic history of the <tp:taxon-name><tp:taxon-name-part taxon-name-part-type="genus" reg="Ptychadena">Ptychadena</tp:taxon-name-part> <tp:taxon-name-part taxon-name-part-type="species" reg="neumanni">neumanni</tp:taxon-name-part></tp:taxon-name> species complex.</p></statement><media xlink:href="zookeys-1016-077-s003.xlsx" mimetype="application" mime-subtype="vnd.openxmlformats-officedocument.spreadsheetml.sheet" position="float" orientation="portrait" xlink:type="simple" id="oo_508443.xlsx"><uri content-type="original_file" xlink:type="simple">https://binary.pensoft.net/file/508443</uri></media><permissions><license xlink:type="simple"><license-p>This dataset is made available under the Open Database License (http://opendatacommons.org/licenses/odbl/1.0/). The Open Database License (ODbL) is a license agreement intended to allow users to freely share, modify, and use this Dataset while maintaining this same freedom for others, provided that the original source and author(s) are credited.</license-p></license></permissions><attrib specific-use="authors">Sandra Goutte, Jacobo Reyes-Velasco, Xenia Freilich, Abeje Kassie, Stephane Boissinot</attrib></supplementary-material></tp:treatment-sec></tp:taxon-treatment>
