# Supplementary material for: Taxonomic revision of grass frogs (Ptychadenidae, Ptychadena) endemic to the Ethiopian highlands
Source: Zookeys. 2021 Feb 11;1016:77–141. doi: 10.3897/zookeys.1016.59699 (PMC7892535; doi:10.3897/zookeys.1016.59699)
Supplement: XML Treatment for Ptychadena delphina [file zookeys.1016.59699-treatment7.xml]

<!DOCTYPE tp:taxon-treatment
  PUBLIC "-//TaxonX//DTD Taxonomic Treatment Publishing DTD v0 20100105//EN" "tax-treatment-NSO.dtd">
<tp:taxon-treatment xmlns:tp="http://www.plazi.org/taxpub"><tp:treatment-meta><kwd-group><label>Taxon classification</label><kwd><named-content xmlns:xlink="http://www.w3.org/1999/xlink" content-type="kingdom">Animalia</named-content></kwd><kwd><named-content xmlns:xlink="http://www.w3.org/1999/xlink" content-type="order">Anura</named-content></kwd><kwd><named-content xmlns:xlink="http://www.w3.org/1999/xlink" content-type="family">Ptychadenidae</named-content></kwd></kwd-group><mixed-citation publication-type="journal"><person-group><name><surname>Goutte</surname><given-names>Sandra</given-names></name><name><surname>Reyes-Velasco*</surname><given-names>Jacobo</given-names></name><name><surname>Freilich</surname><given-names>Xenia</given-names></name><name><surname>Kassie</surname><given-names>Abeje</given-names></name><name><surname>Boissinot</surname><given-names>Stephane</given-names></name></person-group><article-title>Taxonomic revision of grass frogs (<tp:taxon-name><tp:taxon-name-part taxon-name-part-type="family">Ptychadenidae</tp:taxon-name-part></tp:taxon-name>, <italic><tp:taxon-name><tp:taxon-name-part taxon-name-part-type="genus" reg="Ptychadena">Ptychadena</tp:taxon-name-part></tp:taxon-name></italic>) endemic to the Ethiopian highlands</article-title><source>Zookeys</source><day>11</day><month>2</month><year>2021</year><volume>1016</volume><fpage>77</fpage><lpage>141</lpage><pub-id pub-id-type="doi">10.3897/zookeys.1016.59699</pub-id></mixed-citation></tp:treatment-meta><tp:nomenclature><tp:taxon-name><object-id xmlns:xlink="http://www.w3.org/1999/xlink" content-type="arpha" xlink:type="simple">C980B0B6-3C5C-503A-A82F-C846A6ECF097</object-id>
            <tp:taxon-name-part taxon-name-part-type="genus" reg="Ptychadena">Ptychadena</tp:taxon-name-part>
            <tp:taxon-name-part taxon-name-part-type="species" reg="delphina">delphina</tp:taxon-name-part>
            <object-id xmlns:xlink="http://www.w3.org/1999/xlink" content-type="zoobank" xlink:type="simple">http://zoobank.org/8BFAD046-6E3B-4622-B488-D4483FA2BE31</object-id>
          </tp:taxon-name><tp:taxon-status xmlns:xlink="http://www.w3.org/1999/xlink" xlink:type="simple">sp. nov.</tp:taxon-status></tp:nomenclature><tp:treatment-sec sec-type="type material" id="SECID0ET3EK"><title>Type material.</title><p><bold><italic>Holotype</italic>.</bold> Adult male (SB310) collected on 7 June 2018 by S. Goutte and J. Reyes-Velasco between Dembi and Gechi, Oromia, Ethiopia (<named-content xmlns:xlink="http://www.w3.org/1999/xlink" content-type="dwc:verbatimCoordinates" xlink:type="simple"><named-content content-type="geo-json" specific-use="{&#34;type&#34;:&#34;Point&#34;,&#34;coordinates&#34;:[36.446000,8.219500]}" id="NCID0EB4EK" xlink:type="simple">8.2195°N, 36.446°E</named-content></named-content>, 2064 m a.s.l.). <bold><italic>Paratypes</italic>.</bold> One female (16–242) and one male (16–241) collected 22 July 2016 by X. Freilich, J. Reyes-Velasco and S. Boissinot west of Bedele (<named-content xmlns:xlink="http://www.w3.org/1999/xlink" content-type="dwc:verbatimCoordinates" xlink:type="simple"><named-content content-type="geo-json" specific-use="{&#34;type&#34;:&#34;Point&#34;,&#34;coordinates&#34;:[36.259600,8.374600]}" id="NCID0EN4EK" xlink:type="simple">8.3746°N, 36.2596°E</named-content></named-content>, 1876 m a.s.l.), one female (SB295) collected on 6 June 2018 by S. Goutte and J. Reyes-Velasco west of Bedele (<named-content xmlns:xlink="http://www.w3.org/1999/xlink" content-type="dwc:verbatimCoordinates" xlink:type="simple"><named-content content-type="geo-json" specific-use="{&#34;type&#34;:&#34;Point&#34;,&#34;coordinates&#34;:[36.317600,8.433000]}" id="NCID0EV4EK" xlink:type="simple">8.4330°N, 36.3176°E</named-content></named-content>, 1942 m a.s.l.), two males (SB313 and SB314) collected on 7 June 2018 by S. Goutte and J. Reyes-Velasco between Dembi and Gechi (<named-content xmlns:xlink="http://www.w3.org/1999/xlink" content-type="dwc:verbatimCoordinates" xlink:type="simple"><named-content content-type="geo-json" specific-use="{&#34;type&#34;:&#34;Point&#34;,&#34;coordinates&#34;:[36.446000,8.219500]}" id="NCID0E44EK" xlink:type="simple">8.2195°N, 36.4460°E</named-content></named-content>, 2064 m a.s.l.), one female (SB341) collected on 9 June 2018 by S. Goutte and J. Reyes-Velasco west of Gore (<named-content xmlns:xlink="http://www.w3.org/1999/xlink" content-type="dwc:verbatimCoordinates" xlink:type="simple"><named-content content-type="geo-json" specific-use="{&#34;type&#34;:&#34;Point&#34;,&#34;coordinates&#34;:[35.362700,8.176900]}" id="NCID0EF5EK" xlink:type="simple">8.1769°N, 35.3627°E</named-content></named-content>, 1612 m a.s.l.), 3 females(SB355, SB356 and SB357) and two males (SB354 and SB363) collected on 10 June 2018 by S. Goutte and J. Reyes-Velasco south of Gore (<named-content xmlns:xlink="http://www.w3.org/1999/xlink" content-type="dwc:verbatimCoordinates" xlink:type="simple"><named-content content-type="geo-json" specific-use="{&#34;type&#34;:&#34;Point&#34;,&#34;coordinates&#34;:[35.523900,8.080200]}" id="NCID0EN5EK" xlink:type="simple">8.0802°N, 35.5239°E</named-content></named-content>, 1903 m a.s.l.). All specimens are deposited at <named-content xmlns:xlink="http://www.w3.org/1999/xlink" content-type="dwc:institutional_code" xlink:type="simple">ZNHM</named-content>.</p></tp:treatment-sec><tp:treatment-sec sec-type="diagnosis" id="SECID0EX5EK"><title>Diagnosis.</title><p>Large member (male (6) <abbrev xmlns:xlink="http://www.w3.org/1999/xlink" xlink:title="snout-vent length" id="ABBRID0E45EK" xlink:type="simple">SVL</abbrev> 40.1 ± 2.9 mm, female (6) <abbrev xmlns:xlink="http://www.w3.org/1999/xlink" xlink:title="snout-vent length" id="ABBRID0EB6EK" xlink:type="simple">SVL</abbrev> 47.2 ± 2.3 mm) of the <italic><tp:taxon-name><tp:taxon-name-part taxon-name-part-type="genus" reg="Ptychadena"/><tp:taxon-name-part taxon-name-part-type="species" reg="neumanni">neumanni</tp:taxon-name-part></tp:taxon-name></italic> species group (Fig. <xref ref-type="fig" rid="F19">19</xref>) distinguished by the following combination of characters: (1) moderately long hind limbs (male <abbrev xmlns:xlink="http://www.w3.org/1999/xlink" xlink:title="tibia length" id="ABBRID0ET6EK" xlink:type="simple">TL</abbrev>/<abbrev xmlns:xlink="http://www.w3.org/1999/xlink" xlink:title="snout-vent length" id="ABBRID0EX6EK" xlink:type="simple">SVL</abbrev> 0.53 ± 0.02, female <abbrev xmlns:xlink="http://www.w3.org/1999/xlink" xlink:title="tibia length" id="ABBRID0E26EK" xlink:type="simple">TL</abbrev>/<abbrev xmlns:xlink="http://www.w3.org/1999/xlink" xlink:title="snout-vent length" id="ABBRID0E66EK" xlink:type="simple">SVL</abbrev> 0.55 ± 0.03), (2) long forearms (<abbrev xmlns:xlink="http://www.w3.org/1999/xlink" xlink:title="forearm length" id="ABBRID0EDAFK" xlink:type="simple">FLL</abbrev>/<abbrev xmlns:xlink="http://www.w3.org/1999/xlink" xlink:title="snout-vent length" id="ABBRID0EHAFK" xlink:type="simple">SVL</abbrev> 0.20 ± 0.01), (3) eye close to one another (male <abbrev xmlns:xlink="http://www.w3.org/1999/xlink" xlink:title="inter-orbital distance" id="ABBRID0ELAFK" xlink:type="simple">IOD</abbrev>/<abbrev xmlns:xlink="http://www.w3.org/1999/xlink" xlink:title="head width" id="ABBRID0EPAFK" xlink:type="simple">HW</abbrev> 0.17 ± 0.02, female <abbrev xmlns:xlink="http://www.w3.org/1999/xlink" xlink:title="inter-orbital distance" id="ABBRID0ETAFK" xlink:type="simple">IOD</abbrev>/<abbrev xmlns:xlink="http://www.w3.org/1999/xlink" xlink:title="head width" id="ABBRID0EXAFK" xlink:type="simple">HW</abbrev> 0.20 ± 0.03), (4) light vertical stripe on the tympanum, (5) vocal sacs are dark grey or dark grey posteriorly and lighter anteriorly.</p><fig id="F19" position="float" orientation="portrait"><object-id xmlns:xlink="http://www.w3.org/1999/xlink" content-type="doi" xlink:type="simple">10.3897/zookeys.1016.59699.figure19</object-id><object-id xmlns:xlink="http://www.w3.org/1999/xlink" content-type="arpha" xlink:type="simple">C8ABC768-6D39-5A89-AAC1-73D53DF9EF3F</object-id><label>Figure 19.</label><caption><p><italic><tp:taxon-name><tp:taxon-name-part taxon-name-part-type="genus" reg="Ptychadena">Ptychadena</tp:taxon-name-part> <tp:taxon-name-part taxon-name-part-type="species" reg="delphina">delphina</tp:taxon-name-part></tp:taxon-name></italic> sp. nov. <bold>A</bold> live male holotype (SB310; left) and female paratype (SB341, right) <bold>B</bold> dorsal and ventral views of the same individuals (male left, female right) after euthanasia and before fixation.</p></caption><graphic xmlns:xlink="http://www.w3.org/1999/xlink" xlink:href="zookeys-1016-077-g019.jpg" position="float" orientation="portrait" xlink:type="simple" id="oo_508435.jpg"><uri content-type="original_file" xlink:type="simple">https://binary.pensoft.net/fig/508435</uri></graphic></fig></tp:treatment-sec><tp:treatment-sec sec-type="comparisons" id="SECID0EXBFK"><title>Comparison.</title><p><italic><tp:taxon-name><tp:taxon-name-part taxon-name-part-type="genus" reg="Ptychadena">Ptychadena</tp:taxon-name-part> <tp:taxon-name-part taxon-name-part-type="species" reg="delphina">delphina</tp:taxon-name-part></tp:taxon-name></italic> sp. nov. is smaller than <italic><tp:taxon-name><tp:taxon-name-part taxon-name-part-type="genus" reg="Ptychadena">P.</tp:taxon-name-part> <tp:taxon-name-part taxon-name-part-type="species" reg="cooperi">cooperi</tp:taxon-name-part></tp:taxon-name></italic> and larger than <italic><tp:taxon-name><tp:taxon-name-part taxon-name-part-type="genus" reg="Ptychadena">P.</tp:taxon-name-part> <tp:taxon-name-part taxon-name-part-type="species" reg="nana">nana</tp:taxon-name-part></tp:taxon-name></italic>, <italic><tp:taxon-name><tp:taxon-name-part taxon-name-part-type="genus" reg="Ptychadena">P.</tp:taxon-name-part> <tp:taxon-name-part taxon-name-part-type="species" reg="erlangeri">erlangeri</tp:taxon-name-part></tp:taxon-name></italic>, <italic><tp:taxon-name><tp:taxon-name-part taxon-name-part-type="genus" reg="Ptychadena">P.</tp:taxon-name-part> <tp:taxon-name-part taxon-name-part-type="species" reg="levenorum">levenorum</tp:taxon-name-part></tp:taxon-name></italic>, and <italic><tp:taxon-name><tp:taxon-name-part taxon-name-part-type="genus" reg="Ptychadena">P.</tp:taxon-name-part> <tp:taxon-name-part taxon-name-part-type="species" reg="robeensis">robeensis</tp:taxon-name-part></tp:taxon-name></italic> sp. nov. This species has shorter hind limbs and feet than <italic><tp:taxon-name><tp:taxon-name-part taxon-name-part-type="genus" reg="Ptychadena">P.</tp:taxon-name-part> <tp:taxon-name-part taxon-name-part-type="species" reg="goweri">goweri</tp:taxon-name-part></tp:taxon-name></italic> but longer than <italic><tp:taxon-name><tp:taxon-name-part taxon-name-part-type="genus" reg="Ptychadena">P.</tp:taxon-name-part> <tp:taxon-name-part taxon-name-part-type="species" reg="beka">beka</tp:taxon-name-part></tp:taxon-name></italic> sp. nov. and <italic><tp:taxon-name><tp:taxon-name-part taxon-name-part-type="genus" reg="Ptychadena">P.</tp:taxon-name-part> <tp:taxon-name-part taxon-name-part-type="species" reg="amharensis">amharensis</tp:taxon-name-part></tp:taxon-name></italic> (see Suppl. material <xref ref-type="supplementary-material" rid="S3">3</xref>: Table S2). The length of its forearms is also greater than in <italic><tp:taxon-name><tp:taxon-name-part taxon-name-part-type="genus" reg="Ptychadena">P.</tp:taxon-name-part> <tp:taxon-name-part taxon-name-part-type="species" reg="beka">beka</tp:taxon-name-part></tp:taxon-name></italic> sp. nov. and <italic><tp:taxon-name><tp:taxon-name-part taxon-name-part-type="genus" reg="Ptychadena">P.</tp:taxon-name-part> <tp:taxon-name-part taxon-name-part-type="species" reg="amharensis">amharensis</tp:taxon-name-part></tp:taxon-name></italic>. <italic><tp:taxon-name><tp:taxon-name-part taxon-name-part-type="genus" reg="Ptychadena">Ptychadena</tp:taxon-name-part> <tp:taxon-name-part taxon-name-part-type="species" reg="delphina">delphina</tp:taxon-name-part></tp:taxon-name></italic> sp. nov. can be distinguished from <italic><tp:taxon-name><tp:taxon-name-part taxon-name-part-type="genus" reg="Ptychadena">P.</tp:taxon-name-part> <tp:taxon-name-part taxon-name-part-type="species" reg="goweri">goweri</tp:taxon-name-part></tp:taxon-name></italic> by shorter hands, shorter snout, and pigmented vocal sacs in adult males. Eyes are closer to one-another than <italic><tp:taxon-name><tp:taxon-name-part taxon-name-part-type="genus" reg="Ptychadena">P.</tp:taxon-name-part> <tp:taxon-name-part taxon-name-part-type="species" reg="goweri">goweri</tp:taxon-name-part></tp:taxon-name></italic>, but further apart than in <italic><tp:taxon-name><tp:taxon-name-part taxon-name-part-type="genus" reg="Ptychadena">P.</tp:taxon-name-part> <tp:taxon-name-part taxon-name-part-type="species" reg="amharensis">amharensis</tp:taxon-name-part></tp:taxon-name></italic>. Tympanum larger than <italic><tp:taxon-name><tp:taxon-name-part taxon-name-part-type="genus" reg="Ptychadena">P.</tp:taxon-name-part> <tp:taxon-name-part taxon-name-part-type="species" reg="doro">doro</tp:taxon-name-part></tp:taxon-name></italic> sp. nov.</p></tp:treatment-sec><tp:treatment-sec sec-type="description" id="SECID0ERHFK"><title>Description of the holotype.</title><p>Relatively large (<abbrev xmlns:xlink="http://www.w3.org/1999/xlink" xlink:title="snout-vent length" id="ABBRID0EXHFK" xlink:type="simple">SVL</abbrev> 44.2 mm) male (Fig. <xref ref-type="fig" rid="F19">19</xref>). Head wider than long (<abbrev xmlns:xlink="http://www.w3.org/1999/xlink" xlink:title="head length" id="ABBRID0E6HFK" xlink:type="simple">HL</abbrev>/<abbrev xmlns:xlink="http://www.w3.org/1999/xlink" xlink:title="head width" id="ABBRID0EDIFK" xlink:type="simple">HW</abbrev> 0.87). Snout projecting beyond the lower jaw. Interorbital distance 0.54 × eye diameter. Internarial distance 1.68 × interorbital distance. Tympanum 0.71 × eye diameter. Finger tips not expanded but rounded, with small subarticular tubercles.</p><p>Finger formula: I&lt;II&lt;IV&lt;III. Hand free of webbing. Hindlimbs elongated, with tibia length 0.55 × snout-vent length. Foot longer than thigh (<abbrev xmlns:xlink="http://www.w3.org/1999/xlink" xlink:title="foot length" id="ABBRID0EJIFK" xlink:type="simple">FL</abbrev>/<abbrev xmlns:xlink="http://www.w3.org/1999/xlink" xlink:title="thigh length" id="ABBRID0ENIFK" xlink:type="simple">THL</abbrev> 1.27) and slightly longer than tibia (<abbrev xmlns:xlink="http://www.w3.org/1999/xlink" xlink:title="foot length" id="ABBRID0ERIFK" xlink:type="simple">FL</abbrev>/<abbrev xmlns:xlink="http://www.w3.org/1999/xlink" xlink:title="tibia length" id="ABBRID0EVIFK" xlink:type="simple">TL</abbrev> 1.02). Toe tips rounded. Subarticular tubercles small and round. Inner metatarsal tubercle present, external absent. Fourth toe on the left foot amputated. Toe formula: I&lt;II&lt;V&lt;III&lt;IV. Foot webbing formula: Ie(minimal), IIi/e(minimal–1), IIIi/e(2–2), IVi/e(2–2), Vi(2). Two light lateral ridges, continuous on the right side and discontinuous on the left side. Two continuous dorsal ridges and two interrupted dorsolateral ridges. No vertebral nor sacral ridges. Body and eyelids covered with minute transparent warts. Nuptial pad developed along finger I. Tongue longer than wide, free for half of its length, bifurcated at the end. Vomerine, maxillary and premaxillary teeth present.</p></tp:treatment-sec><tp:treatment-sec sec-type="Coloration of the holotype in life" id="SECID0EZIFK"><title>Coloration of the holotype in life.</title><p>Dorsal ground color brown with elongated dark brown blotches symmetrically distributed on the dorsal ridges. Wide light grey-brown vertebral stripe, doubled with a thin, clearer stripe from the tip of the snout to the vent. Dark brown canthal stripe from the tip of the snout to the back of the jaw. Light vertical blotch on the otherwise brown tympanum. Upper and lower lip cream to light brown with irregular brown markings. Iris dark brown on the lower two thirds, light golden brown above, separated by a cream horizontal stripe.</p><p>A few irregular dark brown blotches on the light grey flanks. Throat and ventrum cream with a few small light grey dots under the chin. Two small symmetrical dark brown blotches on the antero-ventral side of the shoulders. Thin light longitudinal stripe on the tibias and lower half of the thighs. Hind limbs brown with dark bars over the thighs, tibias, and feet. A few small round white dots around the groin. Back of the thighs dark brown irregularly molted with yellow. Vocal sacs uniformly dark grey.</p></tp:treatment-sec><tp:treatment-sec sec-type="Coloration of the holotype in preservative" id="SECID0E6IFK"><title>Coloration of the holotype in preservative.</title><p>Dorsal ground color dark brown with a few small, oval dark brown blotches symmetrically distributed on the dorsolateral ridges. Wide lighter brown vertebral stripe, doubled with a thin, clearer line from the tip of the snout to the vent. Dark brown canthal stripe from the tip of the snout to the back of the jaw. Light vertical stripe on the otherwise brown tympanum. Upper lip grey on the anterior half and cream on posterior half. Lower lip grey with irregular cream spots. Flanks brown with a few irregular small dark brown blotches. Throat, ventrum, ventral side of the thighs and tibias uniformly cream with the throat and chest lightly dusted with grey. Two symmetrical dark brown blotches on the ventral side of the shoulders. Thin, light longitudinal stripe on the tibias. Faint brown bars on the thighs. Back of thighs molted light grey and brown. Vocal sacs dark grey. Nuptial pads cream.</p></tp:treatment-sec><tp:treatment-sec sec-type="variation" id="SECID0EEJFK"><title>Variations.</title><p>In life, background color varies from light to dark brown. Dorsal ridges vary in number and definition. Median ridges may be continuous from eye level to the groin, or interrupted and be present only along half the back. Postpalpebral fold interrupted in the middle of the back, sometimes continuing on the lower back. Short laterodorsal fold almost always present. Lateral ridges generally non-interrupted until the lower third of the back and from orange to cream. All specimens examined had small dark brown or black blotches distributed symmetrically on the dorsal ridges. Inguinal area more or less conspicuously yellow. Vertebral stripe may be thin or wide, generally around a lighter thin stripe. Tympanum blotch may be more or less conspicuous depending on the individual.</p><p>The thin cream longitudinal stripe on the tibia may be extended to the thigh or half of the thigh and the foot in some individuals. Tibias, thighs, and feet posteriorly barred with more or less defined brown or light brown markings. Thighs posteriorly marbled with light to dark brown and yellow. Ventrum and throat uniformly white to light yellow. Vocal sacs grey to dark grey or bicolored cream and grey. Small warts over the back and flanks in ca. 20% of adult males.</p></tp:treatment-sec><tp:treatment-sec sec-type="etymology" id="SECID0EKJFK"><title>Etymology.</title><p>The specific name originates from the Latin <italic>delphinus</italic>, dolphin, in reference to the advertisement call of the species resembling a dolphin’s clicking sound. We have Latinized <italic>delphinus</italic> into the adjective <italic><tp:taxon-name><tp:taxon-name-part taxon-name-part-type="genus" reg="Ptychadena"/><tp:taxon-name-part taxon-name-part-type="species" reg="delphina">delphina</tp:taxon-name-part></tp:taxon-name></italic> to be in accordance with the gender of genus <italic><tp:taxon-name><tp:taxon-name-part taxon-name-part-type="genus" reg="Ptychadena">Ptychadena</tp:taxon-name-part></tp:taxon-name></italic>. The advertisement call best distinguishes <italic><tp:taxon-name><tp:taxon-name-part taxon-name-part-type="genus" reg="Ptychadena">P.</tp:taxon-name-part> <tp:taxon-name-part taxon-name-part-type="species" reg="delphina">delphina</tp:taxon-name-part></tp:taxon-name></italic> sp. nov. from <italic><tp:taxon-name><tp:taxon-name-part taxon-name-part-type="genus" reg="Ptychadena">P.</tp:taxon-name-part> <tp:taxon-name-part taxon-name-part-type="species" reg="doro">doro</tp:taxon-name-part></tp:taxon-name></italic> sp. nov.</p></tp:treatment-sec><tp:treatment-sec sec-type="habitat" id="SECID0E2KFK"><title>Habitat, distribution, and natural history.</title><p>The distribution range of <italic><tp:taxon-name><tp:taxon-name-part taxon-name-part-type="genus" reg="Ptychadena">Ptychadena</tp:taxon-name-part> <tp:taxon-name-part taxon-name-part-type="species" reg="delphina">delphina</tp:taxon-name-part></tp:taxon-name></italic> sp. nov. is mostly restricted to mid-elevation forests (1612 to 2064 m a.s.l.), west of the <abbrev xmlns:xlink="http://www.w3.org/1999/xlink" xlink:title="great rift valley" id="ABBRID0EMLFK" xlink:type="simple">GRV</abbrev> and north of the Geba River (tributary of the Baro River). However, two individuals (XF13–283 and XF13–285) collected in 2013 by X. Freilich and S. Boissinot in Asgori, between Addis Ababa and Ambo (<named-content xmlns:xlink="http://www.w3.org/1999/xlink" content-type="dwc:verbatimCoordinates" xlink:type="simple"><named-content content-type="geo-json" specific-use="{&#34;type&#34;:&#34;Point&#34;,&#34;coordinates&#34;:[38.024100,8.979900]}" id="NCID0ETLFK" xlink:type="simple">8.9799°N, 38.0241°E</named-content></named-content>, 2370 m a.s.l.) clustered with <italic><tp:taxon-name><tp:taxon-name-part taxon-name-part-type="genus" reg="Ptychadena">Ptychadena</tp:taxon-name-part> <tp:taxon-name-part taxon-name-part-type="species" reg="delphina">delphina</tp:taxon-name-part></tp:taxon-name></italic> in phylogenetic analyses based on four molecular markers (<xref ref-type="bibr" rid="B7">Freilich et al. 2016</xref>). If the molecular results are not caused by introgression between <italic><tp:taxon-name><tp:taxon-name-part taxon-name-part-type="genus" reg="Ptychadena">P.</tp:taxon-name-part> <tp:taxon-name-part taxon-name-part-type="species" reg="delphina">delphina</tp:taxon-name-part></tp:taxon-name></italic> sp. nov. and <italic><tp:taxon-name><tp:taxon-name-part taxon-name-part-type="genus" reg="Ptychadena">P.</tp:taxon-name-part> <tp:taxon-name-part taxon-name-part-type="species" reg="beka">beka</tp:taxon-name-part></tp:taxon-name></italic> sp. nov, which occurs in the area, and if these two individuals represent a real population, this is the easternmost and highest known population of <italic><tp:taxon-name><tp:taxon-name-part taxon-name-part-type="genus" reg="Ptychadena">P.</tp:taxon-name-part> <tp:taxon-name-part taxon-name-part-type="species" reg="delphina">delphina</tp:taxon-name-part></tp:taxon-name></italic> sp. nov. The habitat at this locality is also quite different from the rest of <italic><tp:taxon-name><tp:taxon-name-part taxon-name-part-type="genus" reg="Ptychadena">P.</tp:taxon-name-part> <tp:taxon-name-part taxon-name-part-type="species" reg="delphina">delphina</tp:taxon-name-part></tp:taxon-name></italic> sp. nov. distribution range, as it is composed of open agricultural fields and not forest. No other individual of the species was collected in the multiple sampling campaigns subsequently conducted, and this population remains to be confirmed. Beside these two individuals, the easternmost populations have been found south of Bedele, while, in the west, Individuals have been collected by Uka, west of Gore. The southernmost individuals were found in Bichano, just north of the Geba River.</p><p>Males of <italic><tp:taxon-name><tp:taxon-name-part taxon-name-part-type="genus" reg="Ptychadena">P.</tp:taxon-name-part> <tp:taxon-name-part taxon-name-part-type="species" reg="delphina">delphina</tp:taxon-name-part></tp:taxon-name></italic> sp. nov. call at night in flooded grassland ponds or puddles, or in rainwater-filled holes on the road. Within the genus, <italic><tp:taxon-name><tp:taxon-name-part taxon-name-part-type="genus" reg="Ptychadena">P.</tp:taxon-name-part> <tp:taxon-name-part taxon-name-part-type="species" reg="delphina">delphina</tp:taxon-name-part></tp:taxon-name></italic> sp. nov. is found in sympatry with <italic><tp:taxon-name><tp:taxon-name-part taxon-name-part-type="genus" reg="Ptychadena">P.</tp:taxon-name-part> <tp:taxon-name-part taxon-name-part-type="species" reg="beka">beka</tp:taxon-name-part></tp:taxon-name></italic> sp. nov., <italic><tp:taxon-name><tp:taxon-name-part taxon-name-part-type="genus" reg="Ptychadena">P.</tp:taxon-name-part> <tp:taxon-name-part taxon-name-part-type="species" reg="doro">doro</tp:taxon-name-part></tp:taxon-name></italic> sp. nov., and <italic><tp:taxon-name><tp:taxon-name-part taxon-name-part-type="genus" reg="Ptychadena">P.</tp:taxon-name-part> <tp:taxon-name-part taxon-name-part-type="species" reg="neumanni">neumanni</tp:taxon-name-part></tp:taxon-name></italic>. Males of <italic><tp:taxon-name><tp:taxon-name-part taxon-name-part-type="genus" reg="Ptychadena">P.</tp:taxon-name-part> <tp:taxon-name-part taxon-name-part-type="species" reg="delphina">delphina</tp:taxon-name-part></tp:taxon-name></italic> sp. nov. have been found calling jointly with <italic><tp:taxon-name><tp:taxon-name-part taxon-name-part-type="genus" reg="Ptychadena">P.</tp:taxon-name-part> <tp:taxon-name-part taxon-name-part-type="species" reg="doro">doro</tp:taxon-name-part></tp:taxon-name></italic> sp. nov.</p></tp:treatment-sec><tp:treatment-sec sec-type="Advertisement call" id="SECID0ECQFK"><title>Advertisement call.</title><p>To the human ear, the call of <italic><tp:taxon-name><tp:taxon-name-part taxon-name-part-type="genus" reg="Ptychadena">Ptychadena</tp:taxon-name-part> <tp:taxon-name-part taxon-name-part-type="species" reg="delphina">delphina</tp:taxon-name-part></tp:taxon-name></italic> sp. nov. (4 males, 33 calls) resembles a dolphin’s series of clicks. It is composed of a single note of 504 ± 92 ms in duration, containing 8.4 ± 1.4 pulses, which are clearly distinct and at regular intervals. Amplitude increases regularly within the note until 384 ± 129 ms, where it decreases. As in other Ethiopian <italic><tp:taxon-name><tp:taxon-name-part taxon-name-part-type="genus" reg="Ptychadena">Ptychadena</tp:taxon-name-part></tp:taxon-name></italic> species, call repetition rate is highly variable and dependent of the social context. Call dominant frequency is 2327 ± 147 Hz, with a gradual increase in dominant frequency within the call.</p><p>The call of <italic><tp:taxon-name><tp:taxon-name-part taxon-name-part-type="genus" reg="Ptychadena">Ptychadena</tp:taxon-name-part> <tp:taxon-name-part taxon-name-part-type="species" reg="delphina">delphina</tp:taxon-name-part></tp:taxon-name></italic> sp. nov. is easily distinguishable from the calls of all other <italic><tp:taxon-name><tp:taxon-name-part taxon-name-part-type="genus" reg="Ptychadena">Ptychadena</tp:taxon-name-part></tp:taxon-name></italic> from the Ethiopian highland by its well defined and regularly spaced pulses, except for the call of <italic><tp:taxon-name><tp:taxon-name-part taxon-name-part-type="genus" reg="Ptychadena">P.</tp:taxon-name-part> <tp:taxon-name-part taxon-name-part-type="species" reg="robeensis">robeensis</tp:taxon-name-part></tp:taxon-name></italic>, which presents a similar structure. The call <italic><tp:taxon-name><tp:taxon-name-part taxon-name-part-type="genus" reg="Ptychadena">P.</tp:taxon-name-part> <tp:taxon-name-part taxon-name-part-type="species" reg="robeensis">robeensis</tp:taxon-name-part></tp:taxon-name></italic> can however be distinguished by its higher dominant frequency (2876 ± 74 Hz), related to the species’ smaller body size. It is worth noting that the call of the closely related syntopic species <italic><tp:taxon-name><tp:taxon-name-part taxon-name-part-type="genus" reg="Ptychadena">P.</tp:taxon-name-part> <tp:taxon-name-part taxon-name-part-type="species" reg="doro">doro</tp:taxon-name-part></tp:taxon-name></italic> sp. nov. is remarkably different both in temporal and spectral features, while the two species are morphologically extremely similar. The two species were thus named after their respective calls, which constitute their most distinguishable traits.</p></tp:treatment-sec><tp:treatment-sec><!--Section generated to contain objects referenced in tp:taxon-treatment.--><supplementary-material xmlns:xlink="http://www.w3.org/1999/xlink" id="S3" position="float" orientation="portrait" xlink:type="simple"><object-id content-type="doi" xlink:type="simple">10.3897/zookeys.1016.59699.suppl3</object-id><object-id content-type="arpha" xlink:type="simple">A8961C98-8301-588C-8ED1-4BE9144F1EAB</object-id><label>Supplementary material 3</label><caption><p>Tables 1–6</p></caption><statement content-type="dataType"><label>Data type</label><p>excel file</p></statement><statement content-type="notes"><label>Explanation note</label><p><bold>Table S1.</bold> Morphometric measurements and localities of all examined individuals. <bold>Table S2.</bold> GenBank accession numbers. <bold>Table S3.</bold> Morphometric measurements ratios (average ± standard deviation) of the <tp:taxon-name><tp:taxon-name-part taxon-name-part-type="genus" reg="Ptychadena">Ptychadena</tp:taxon-name-part> <tp:taxon-name-part taxon-name-part-type="species" reg="neumanni">neumanni</tp:taxon-name-part></tp:taxon-name> complex. <bold>Table S4.</bold> Results of discriminant analyses based on linear morphometric measurements of recently sampled specimens of the <tp:taxon-name><tp:taxon-name-part taxon-name-part-type="genus" reg="Ptychadena">P.</tp:taxon-name-part> <tp:taxon-name-part taxon-name-part-type="species" reg="neumanni">neumanni</tp:taxon-name-part></tp:taxon-name> complex. <bold>Table S5.</bold> Summary table presenting the results of the <abbrev xlink:title="Tukey Honest Significant Differences" id="ABBRID0EPUBM" xlink:type="simple">Tukey HSD</abbrev> pairwise tests based on linear morphometrics of the <tp:taxon-name><tp:taxon-name-part taxon-name-part-type="genus" reg="Ptychadena">Ptychadena</tp:taxon-name-part> <tp:taxon-name-part taxon-name-part-type="species" reg="neumanni">neumanni</tp:taxon-name-part></tp:taxon-name> complex. <bold>Table S6.</bold> Taxonomic history of the <tp:taxon-name><tp:taxon-name-part taxon-name-part-type="genus" reg="Ptychadena">Ptychadena</tp:taxon-name-part> <tp:taxon-name-part taxon-name-part-type="species" reg="neumanni">neumanni</tp:taxon-name-part></tp:taxon-name> species complex.</p></statement><media xlink:href="zookeys-1016-077-s003.xlsx" mimetype="application" mime-subtype="vnd.openxmlformats-officedocument.spreadsheetml.sheet" position="float" orientation="portrait" xlink:type="simple" id="oo_508443.xlsx"><uri content-type="original_file" xlink:type="simple">https://binary.pensoft.net/file/508443</uri></media><permissions><license xlink:type="simple"><license-p>This dataset is made available under the Open Database License (http://opendatacommons.org/licenses/odbl/1.0/). The Open Database License (ODbL) is a license agreement intended to allow users to freely share, modify, and use this Dataset while maintaining this same freedom for others, provided that the original source and author(s) are credited.</license-p></license></permissions><attrib specific-use="authors">Sandra Goutte, Jacobo Reyes-Velasco, Xenia Freilich, Abeje Kassie, Stephane Boissinot</attrib></supplementary-material></tp:treatment-sec><ref-list><ref id="B7"><mixed-citation xmlns:xlink="http://www.w3.org/1999/xlink" xlink:type="simple"><person-group><name name-style="western"><surname>Freilich</surname><given-names>X</given-names></name><name name-style="western"><surname>Anadón</surname><given-names>JD</given-names></name><name name-style="western"><surname>Bukala</surname><given-names>J</given-names></name><name name-style="western"><surname>Calderon</surname><given-names>O</given-names></name><name name-style="western"><surname>Chakraborty</surname><given-names>R</given-names></name><name name-style="western"><surname>Boissinot</surname><given-names>S</given-names></name><name name-style="western"><surname>Calderon</surname><given-names>D</given-names></name><name name-style="western"><surname>Kanellopoulos</surname><given-names>A</given-names></name><name name-style="western"><surname>Knap</surname><given-names>E</given-names></name><name name-style="western"><surname>Marinos</surname><given-names>P</given-names></name><name name-style="western"><surname>Mudasir</surname><given-names>M</given-names></name><name name-style="western"><surname>Pirpinas</surname><given-names>S</given-names></name><name name-style="western"><surname>Rengifo</surname><given-names>R</given-names></name><name name-style="western"><surname>Slovak</surname><given-names>J</given-names></name><name name-style="western"><surname>Stauber</surname><given-names>A</given-names></name><name name-style="western"><surname>Tirado</surname><given-names>E</given-names></name><name name-style="western"><surname>Uquilas</surname><given-names>I</given-names></name><name name-style="western"><surname>Velasquez</surname><given-names>M</given-names></name><name name-style="western"><surname>Vera</surname><given-names>E</given-names></name><name name-style="western"><surname>Wilga</surname><given-names>A</given-names></name><name name-style="western"><surname>Evolutionary Genetics – Class of 2013</surname></name></person-group> (<year>2016</year>) Comparative Phylogeography of Ethiopian anurans: impact of the Great Rift Valley and Pleistocene climate change. BMC Evolutionary Biology 16: e206. <ext-link xlink:type="simple" ext-link-type="doi" xlink:href="10.1186/s12862-016-0774-1">https://doi.org/10.1186/s12862-016-0774-1</ext-link></mixed-citation></ref></ref-list></tp:taxon-treatment>
