# Supplementary material for: Taxonomic revision of grass frogs (Ptychadenidae, Ptychadena) endemic to the Ethiopian highlands
Source: Zookeys. 2021 Feb 11;1016:77–141. doi: 10.3897/zookeys.1016.59699 (PMC7892535; doi:10.3897/zookeys.1016.59699)
Supplement: XML Treatment for Ptychadena goweri [file zookeys.1016.59699-treatment9.xml]

<!DOCTYPE tp:taxon-treatment
  PUBLIC "-//TaxonX//DTD Taxonomic Treatment Publishing DTD v0 20100105//EN" "tax-treatment-NSO.dtd">
<tp:taxon-treatment xmlns:tp="http://www.plazi.org/taxpub"><tp:treatment-meta><kwd-group><label>Taxon classification</label><kwd><named-content xmlns:xlink="http://www.w3.org/1999/xlink" content-type="kingdom">Animalia</named-content></kwd><kwd><named-content xmlns:xlink="http://www.w3.org/1999/xlink" content-type="order">Anura</named-content></kwd><kwd><named-content xmlns:xlink="http://www.w3.org/1999/xlink" content-type="family">Ptychadenidae</named-content></kwd></kwd-group><mixed-citation publication-type="journal"><person-group><name><surname>Goutte</surname><given-names>Sandra</given-names></name><name><surname>Reyes-Velasco*</surname><given-names>Jacobo</given-names></name><name><surname>Freilich</surname><given-names>Xenia</given-names></name><name><surname>Kassie</surname><given-names>Abeje</given-names></name><name><surname>Boissinot</surname><given-names>Stephane</given-names></name></person-group><article-title>Taxonomic revision of grass frogs (<tp:taxon-name><tp:taxon-name-part taxon-name-part-type="family">Ptychadenidae</tp:taxon-name-part></tp:taxon-name>, <italic><tp:taxon-name><tp:taxon-name-part taxon-name-part-type="genus" reg="Ptychadena">Ptychadena</tp:taxon-name-part></tp:taxon-name></italic>) endemic to the Ethiopian highlands</article-title><source>Zookeys</source><day>11</day><month>2</month><year>2021</year><volume>1016</volume><fpage>77</fpage><lpage>141</lpage><pub-id pub-id-type="doi">10.3897/zookeys.1016.59699</pub-id></mixed-citation></tp:treatment-meta><tp:nomenclature><tp:taxon-name><object-id xmlns:xlink="http://www.w3.org/1999/xlink" content-type="arpha" xlink:type="simple">D81C7126-345D-57D4-A71B-845C742CC2E5</object-id>
            <tp:taxon-name-part taxon-name-part-type="genus" reg="Ptychadena">Ptychadena</tp:taxon-name-part>
            <tp:taxon-name-part taxon-name-part-type="species" reg="goweri">goweri</tp:taxon-name-part>
          </tp:taxon-name><tp:taxon-authority>Smith, Noonan &amp; Colston, 2017</tp:taxon-authority></tp:nomenclature><tp:treatment-sec sec-type="type material" id="SECID0EDGGK"><title>Type material.</title><p><bold><italic>Holotype</italic>.</bold> An adult male (TJC224) collected on 10 December 2012 by T. J. Colston in Katcha, Bale National Park, Ethiopia (<named-content xmlns:xlink="http://www.w3.org/1999/xlink" content-type="dwc:verbatimCoordinates" xlink:type="simple"><named-content content-type="geo-json" specific-use="{&#34;type&#34;:&#34;Point&#34;,&#34;coordinates&#34;:[39.725720,6.717790]}" id="NCID0ERGGK" xlink:type="simple">6.71779°N, 39.72572°E</named-content></named-content>, 2375 m a.s.l.). <bold><italic>Paratypes</italic>.</bold> Three juveniles (XF781, XF782, XF783) collected 7 August 2011 by X. Freilich and S. Boissinot north of Hagere Mariam, Oromia, Ethiopia (<named-content xmlns:xlink="http://www.w3.org/1999/xlink" content-type="dwc:verbatimCoordinates" xlink:type="simple"><named-content content-type="geo-json" specific-use="{&#34;type&#34;:&#34;Point&#34;,&#34;coordinates&#34;:[38.270500,5.802700]}" id="NCID0E4GGK" xlink:type="simple">5.8027°N, 38.2705°E</named-content></named-content>, 2323 m a.s.l.). All type specimens and examined material are deposited at <named-content xmlns:xlink="http://www.w3.org/1999/xlink" content-type="dwc:institutional_code" xlink:type="simple">ZNHM</named-content>.</p></tp:treatment-sec><tp:treatment-sec sec-type="material" id="SECID0EHHGK"><title>Material examined.</title><p>In addition to the holotype, we examined one male (TJC218) collected by T. J. Colston , one female (15–85) and two males (15–103, 15–105) collected on 7 August 2015 by X. Freilich, J. Reyes-Velasco and S. Boissinot in the Harenna forest (<named-content xmlns:xlink="http://www.w3.org/1999/xlink" content-type="dwc:verbatimCoordinates" xlink:type="simple"><named-content content-type="geo-json" specific-use="{&#34;type&#34;:&#34;Point&#34;,&#34;coordinates&#34;:[39.741700,6.586600]}" id="NCID0EQHGK" xlink:type="simple">6.5866°N, 39.7417°E</named-content></named-content>, 1778 m a.s.l.), one male (15–121) collected on 7 August 2015 by X. Freilich, J. Reyes-Velasco and S. Boissinot in the Harenna forest (<named-content xmlns:xlink="http://www.w3.org/1999/xlink" content-type="dwc:verbatimCoordinates" xlink:type="simple"><named-content content-type="geo-json" specific-use="{&#34;type&#34;:&#34;Point&#34;,&#34;coordinates&#34;:[39.730200,6.663400]}" id="NCID0EYHGK" xlink:type="simple">6.6634°N, 39.7302°E</named-content></named-content>, 2002 m a.s.l.), one female (15–425) and two males (15–426, 15–427) collected on 27 September 2015 by X. Freilich, J. Reyes-Velasco and S. Boissinot northwest of Kibre Mengist (5.9055–6.04546°N, 38.837–38.9334°E, 1745–2238 m a.s.l.), two males (15–448, 15–449) collected on 28 September 2015 by X. Freilich, J. Reyes-Velasco and S. Boissinot in Harenna forest (6.71925 N, 39.7202 E), two males (SB99 and SB100) collected on 10 April 2018 by S. Goutte and J. Reyes-Velasco in the Harenna forest (<named-content xmlns:xlink="http://www.w3.org/1999/xlink" content-type="dwc:verbatimCoordinates" xlink:type="simple"><named-content content-type="geo-json" specific-use="{&#34;type&#34;:&#34;Point&#34;,&#34;coordinates&#34;:[39.730200,6.663400]}" id="NCID0EAIGK" xlink:type="simple">6.6634°N, 39.7302°E</named-content></named-content>, 2440 m a.s.l.), two females (SB158, SB159) and two males (SB160, SB161) collected on 17 April 2018 by S. Goutte and J. Reyes-Velasco northwest of Kibre Mengist (<named-content xmlns:xlink="http://www.w3.org/1999/xlink" content-type="dwc:verbatimCoordinates" xlink:type="simple"><named-content content-type="geo-json" specific-use="{&#34;type&#34;:&#34;Point&#34;,&#34;coordinates&#34;:[38.857600,6.009300]}" id="NCID0EIIGK" xlink:type="simple">6.0093°N, 38.8576°E</named-content></named-content>, 2105 m a.s.l.), one female (SB807) collected on 7 May 2019 by S. Goutte in the Harenna forest (<named-content xmlns:xlink="http://www.w3.org/1999/xlink" content-type="dwc:verbatimCoordinates" xlink:type="simple"><named-content content-type="geo-json" specific-use="{&#34;type&#34;:&#34;Point&#34;,&#34;coordinates&#34;:[39.730100,6.664000]}" id="NCID0EQIGK" xlink:type="simple">6.6640°N, 39.7301°E</named-content></named-content>, 1992 m a.s.l.), one female (SB808) collected on 10 May 2019 by S. Goutte in the Harenna forest (<named-content xmlns:xlink="http://www.w3.org/1999/xlink" content-type="dwc:verbatimCoordinates" xlink:type="simple"><named-content content-type="geo-json" specific-use="{&#34;type&#34;:&#34;Point&#34;,&#34;coordinates&#34;:[39.725700,6.716400]}" id="NCID0EYIGK" xlink:type="simple">6.7164°N, 39.7257°E</named-content></named-content>, 2375 m a.s.l.).</p></tp:treatment-sec><tp:treatment-sec sec-type="diagnosis" id="SECID0E4IGK"><title>Diagnosis.</title><p>Large species (male (15) <abbrev xmlns:xlink="http://www.w3.org/1999/xlink" xlink:title="snout-vent length" id="ABBRID0EDJGK" xlink:type="simple">SVL</abbrev> 42.4 ± 2.7 mm, female (6) <abbrev xmlns:xlink="http://www.w3.org/1999/xlink" xlink:title="snout-vent length" id="ABBRID0EHJGK" xlink:type="simple">SVL</abbrev> 51.2 ± 4.2 mm) from the <italic><tp:taxon-name><tp:taxon-name-part taxon-name-part-type="genus" reg="Ptychadena"/><tp:taxon-name-part taxon-name-part-type="species" reg="neumanni">neumanni</tp:taxon-name-part></tp:taxon-name></italic> species group (Fig. <xref ref-type="fig" rid="F21">21</xref>) distinguished by the following combination of characters: (1) long hind limbs (male <abbrev xmlns:xlink="http://www.w3.org/1999/xlink" xlink:title="tibia length" id="ABBRID0EZJGK" xlink:type="simple">TL</abbrev>/<abbrev xmlns:xlink="http://www.w3.org/1999/xlink" xlink:title="snout-vent length" id="ABBRID0E4JGK" xlink:type="simple">SVL</abbrev> 0.60 ± 0.05, female <abbrev xmlns:xlink="http://www.w3.org/1999/xlink" xlink:title="tibia length" id="ABBRID0EBKGK" xlink:type="simple">TL</abbrev>/<abbrev xmlns:xlink="http://www.w3.org/1999/xlink" xlink:title="snout-vent length" id="ABBRID0EFKGK" xlink:type="simple">SVL</abbrev> 0.59 ± 0.02) , (2) long feet (male <abbrev xmlns:xlink="http://www.w3.org/1999/xlink" xlink:title="foot length" id="ABBRID0EJKGK" xlink:type="simple">FL</abbrev>/<abbrev xmlns:xlink="http://www.w3.org/1999/xlink" xlink:title="snout-vent length" id="ABBRID0ENKGK" xlink:type="simple">SVL</abbrev> 0.61 ± 0.05, female <abbrev xmlns:xlink="http://www.w3.org/1999/xlink" xlink:title="foot length" id="ABBRID0ERKGK" xlink:type="simple">FL</abbrev>/<abbrev xmlns:xlink="http://www.w3.org/1999/xlink" xlink:title="snout-vent length" id="ABBRID0EVKGK" xlink:type="simple">SVL</abbrev> 0.58 ± 0.02), (3) long hands (male <abbrev xmlns:xlink="http://www.w3.org/1999/xlink" xlink:title="hand length" id="ABBRID0EZKGK" xlink:type="simple">HAL</abbrev>/<abbrev xmlns:xlink="http://www.w3.org/1999/xlink" xlink:title="snout-vent length" id="ABBRID0E4KGK" xlink:type="simple">SVL</abbrev> 0.24 ± 0.03, female <abbrev xmlns:xlink="http://www.w3.org/1999/xlink" xlink:title="hand length" id="ABBRID0EBLGK" xlink:type="simple">HAL</abbrev>/<abbrev xmlns:xlink="http://www.w3.org/1999/xlink" xlink:title="snout-vent length" id="ABBRID0EFLGK" xlink:type="simple">SVL</abbrev> 0.23 ± 0.01), (4) long head (male <abbrev xmlns:xlink="http://www.w3.org/1999/xlink" xlink:title="head length" id="ABBRID0EJLGK" xlink:type="simple">HL</abbrev>/<abbrev xmlns:xlink="http://www.w3.org/1999/xlink" xlink:title="snout-vent length" id="ABBRID0ENLGK" xlink:type="simple">SVL</abbrev> 0.38 ± 0.04, female <abbrev xmlns:xlink="http://www.w3.org/1999/xlink" xlink:title="head length" id="ABBRID0ERLGK" xlink:type="simple">HL</abbrev>/<abbrev xmlns:xlink="http://www.w3.org/1999/xlink" xlink:title="snout-vent length" id="ABBRID0EVLGK" xlink:type="simple">SVL</abbrev> 0.36 ± 0.04), (5) long snout (male <abbrev xmlns:xlink="http://www.w3.org/1999/xlink" xlink:title="snout length" id="ABBRID0EZLGK" xlink:type="simple">SL</abbrev>/<abbrev xmlns:xlink="http://www.w3.org/1999/xlink" xlink:title="snout-vent length" id="ABBRID0E4LGK" xlink:type="simple">SVL</abbrev> 0.16 ± 0.02, female <abbrev xmlns:xlink="http://www.w3.org/1999/xlink" xlink:title="snout length" id="ABBRID0EBMGK" xlink:type="simple">SL</abbrev>/<abbrev xmlns:xlink="http://www.w3.org/1999/xlink" xlink:title="snout-vent length" id="ABBRID0EFMGK" xlink:type="simple">SVL</abbrev> 0.15 ± 0.01), (6) vocal sacs light grey, cream or yellow, sometimes mottled with light grey, (7) male skin smooth.</p><fig id="F21" position="float" orientation="portrait"><object-id xmlns:xlink="http://www.w3.org/1999/xlink" content-type="doi" xlink:type="simple">10.3897/zookeys.1016.59699.figure21</object-id><object-id xmlns:xlink="http://www.w3.org/1999/xlink" content-type="arpha" xlink:type="simple">CB42CC58-8F03-5AD0-B6A3-512103220724</object-id><label>Figure 21.</label><caption><p><italic><tp:taxon-name><tp:taxon-name-part taxon-name-part-type="genus" reg="Ptychadena">Ptychadena</tp:taxon-name-part> <tp:taxon-name-part taxon-name-part-type="species" reg="goweri">goweri</tp:taxon-name-part></tp:taxon-name></italic><bold>A</bold> Live male (SB99; left) and female (SB5807, right) <bold>B</bold> dorsal and ventral views of the same individuals (male left, female right) after euthanasia and before fixation.</p></caption><graphic xmlns:xlink="http://www.w3.org/1999/xlink" xlink:href="zookeys-1016-077-g021.jpg" position="float" orientation="portrait" xlink:type="simple" id="oo_508437.jpg"><uri content-type="original_file" xlink:type="simple">https://binary.pensoft.net/fig/508437</uri></graphic></fig></tp:treatment-sec><tp:treatment-sec sec-type="comparisons" id="SECID0EFNGK"><title>Comparison.</title><p>Except for <italic><tp:taxon-name><tp:taxon-name-part taxon-name-part-type="genus" reg="Ptychadena">P.</tp:taxon-name-part> <tp:taxon-name-part taxon-name-part-type="species" reg="cooperi">cooperi</tp:taxon-name-part></tp:taxon-name></italic>, the largest species of the <italic><tp:taxon-name><tp:taxon-name-part taxon-name-part-type="genus" reg="Ptychadena">Ptychadena</tp:taxon-name-part> <tp:taxon-name-part taxon-name-part-type="species" reg="neumanni">neumanni</tp:taxon-name-part></tp:taxon-name></italic> complex. Body size alone distinguishes <italic><tp:taxon-name><tp:taxon-name-part taxon-name-part-type="genus" reg="Ptychadena">Ptychadena</tp:taxon-name-part> <tp:taxon-name-part taxon-name-part-type="species" reg="goweri">goweri</tp:taxon-name-part></tp:taxon-name></italic> from <italic><tp:taxon-name><tp:taxon-name-part taxon-name-part-type="genus" reg="Ptychadena">P.</tp:taxon-name-part> <tp:taxon-name-part taxon-name-part-type="species" reg="nana">nana</tp:taxon-name-part></tp:taxon-name></italic>, <italic><tp:taxon-name><tp:taxon-name-part taxon-name-part-type="genus" reg="Ptychadena">P.</tp:taxon-name-part> <tp:taxon-name-part taxon-name-part-type="species" reg="robeensis">robeensis</tp:taxon-name-part></tp:taxon-name></italic> sp. nov., <italic><tp:taxon-name><tp:taxon-name-part taxon-name-part-type="genus" reg="Ptychadena">P.</tp:taxon-name-part> <tp:taxon-name-part taxon-name-part-type="species" reg="levenorum">levenorum</tp:taxon-name-part></tp:taxon-name></italic>, <italic><tp:taxon-name><tp:taxon-name-part taxon-name-part-type="genus" reg="Ptychadena">P.</tp:taxon-name-part> <tp:taxon-name-part taxon-name-part-type="species" reg="erlangeri">erlangeri</tp:taxon-name-part></tp:taxon-name></italic>, and <italic><tp:taxon-name><tp:taxon-name-part taxon-name-part-type="genus" reg="Ptychadena">P.</tp:taxon-name-part> <tp:taxon-name-part taxon-name-part-type="species" reg="doro">doro</tp:taxon-name-part></tp:taxon-name></italic> sp. nov. Compared to the larger <italic><tp:taxon-name><tp:taxon-name-part taxon-name-part-type="genus" reg="Ptychadena">Ptychadena</tp:taxon-name-part></tp:taxon-name></italic> species of Ethiopian highlands, it has longer thigh, tibia, feet, hands, head, snout, and inter-orbital distance than <italic><tp:taxon-name><tp:taxon-name-part taxon-name-part-type="genus" reg="Ptychadena">P.</tp:taxon-name-part> <tp:taxon-name-part taxon-name-part-type="species" reg="delphina">delphina</tp:taxon-name-part></tp:taxon-name></italic> sp. nov., <italic><tp:taxon-name><tp:taxon-name-part taxon-name-part-type="genus" reg="Ptychadena">P.</tp:taxon-name-part> <tp:taxon-name-part taxon-name-part-type="species" reg="beka">beka</tp:taxon-name-part></tp:taxon-name></italic> sp. nov., and <italic><tp:taxon-name><tp:taxon-name-part taxon-name-part-type="genus" reg="Ptychadena">P.</tp:taxon-name-part> <tp:taxon-name-part taxon-name-part-type="species" reg="amharensis">amharensis</tp:taxon-name-part></tp:taxon-name></italic>. The light-colored vocal sacs of adult males distinguish <italic><tp:taxon-name><tp:taxon-name-part taxon-name-part-type="genus" reg="Ptychadena">P.</tp:taxon-name-part> <tp:taxon-name-part taxon-name-part-type="species" reg="goweri">goweri</tp:taxon-name-part></tp:taxon-name></italic> from <italic><tp:taxon-name><tp:taxon-name-part taxon-name-part-type="genus" reg="Ptychadena">P.</tp:taxon-name-part> <tp:taxon-name-part taxon-name-part-type="species" reg="beka">beka</tp:taxon-name-part></tp:taxon-name></italic> sp. nov., <italic><tp:taxon-name><tp:taxon-name-part taxon-name-part-type="genus" reg="Ptychadena">P.</tp:taxon-name-part> <tp:taxon-name-part taxon-name-part-type="species" reg="delphina">delphina</tp:taxon-name-part></tp:taxon-name></italic> sp. nov., and <italic><tp:taxon-name><tp:taxon-name-part taxon-name-part-type="genus" reg="Ptychadena">P.</tp:taxon-name-part> <tp:taxon-name-part taxon-name-part-type="species" reg="neumanni">neumanni</tp:taxon-name-part></tp:taxon-name></italic> and <italic><tp:taxon-name><tp:taxon-name-part taxon-name-part-type="genus" reg="Ptychadena">P.</tp:taxon-name-part> <tp:taxon-name-part taxon-name-part-type="species" reg="cooperi">cooperi</tp:taxon-name-part></tp:taxon-name></italic>. The almost complete dorsal ridges distinguish further <italic><tp:taxon-name><tp:taxon-name-part taxon-name-part-type="genus" reg="Ptychadena">P.</tp:taxon-name-part> <tp:taxon-name-part taxon-name-part-type="species" reg="goweri">goweri</tp:taxon-name-part></tp:taxon-name></italic> from <italic><tp:taxon-name><tp:taxon-name-part taxon-name-part-type="genus" reg="Ptychadena">P.</tp:taxon-name-part> <tp:taxon-name-part taxon-name-part-type="species" reg="cooperi">cooperi</tp:taxon-name-part></tp:taxon-name></italic>, which presents rows of short glandular folds on the dorsum.</p></tp:treatment-sec><tp:treatment-sec sec-type="description" id="SECID0EYTGK"><title>Description of the holotype.</title><p>Relatively large (<abbrev xmlns:xlink="http://www.w3.org/1999/xlink" xlink:title="snout-vent length" id="ABBRID0E5TGK" xlink:type="simple">SVL</abbrev> 41.9 mm) male (Fig. <xref ref-type="fig" rid="F22">22</xref>) with long hind limbs (<abbrev xmlns:xlink="http://www.w3.org/1999/xlink" xlink:title="tibia length" id="ABBRID0EGUGK" xlink:type="simple">TL</abbrev>/<abbrev xmlns:xlink="http://www.w3.org/1999/xlink" xlink:title="snout-vent length" id="ABBRID0EKUGK" xlink:type="simple">SVL</abbrev> 0.58, Suppl. material <xref ref-type="supplementary-material" rid="S3">3</xref>: Table S3). Head as long as wide. Snout projecting beyond the lower jaw. Interorbital distance almost equal to the eye diameter. Internarial distance 0.88 × interorbital distance. Tympanum 0.85 × eye diameter. Finger tips not expanded but rounded, with moderate subarticular tubercles. Finger formula: I&lt;II&lt;IV&lt;III. Hand free of webbing. Hindlimbs elongated, with tibia length 0.58 × snout-vent length. Foot slightly longer than thigh and tibia (<abbrev xmlns:xlink="http://www.w3.org/1999/xlink" xlink:title="foot length" id="ABBRID0ESUGK" xlink:type="simple">FL</abbrev>/<abbrev xmlns:xlink="http://www.w3.org/1999/xlink" xlink:title="thigh length" id="ABBRID0EWUGK" xlink:type="simple">THL</abbrev> 1.14, <abbrev xmlns:xlink="http://www.w3.org/1999/xlink" xlink:title="foot length" id="ABBRID0E1UGK" xlink:type="simple">FL</abbrev>/<abbrev xmlns:xlink="http://www.w3.org/1999/xlink" xlink:title="tibia length" id="ABBRID0E5UGK" xlink:type="simple">TL</abbrev> 1.05). Toe tips rounded. Subarticular tubercles small and round. Inner metatarsal tubercle present, external absent. Toe formula: I&lt;II&lt;V&lt;III&lt;IV. Foot webbing formula: Ie(1), IIi/e(1–1.5), IIIi/e(1.5–2), IVi/e(2–2), Vi(2). Two continuous lateral ridges, brown anteriorly and light brown posteriorly, barely visible, six interrupted dorsal ridges. No vertebral, nor sacral ridges. No wart on body or limbs. Tongue free for less than a third of its length, divided in two lobes. Vomerine, maxillary and premaxillary teeth present.</p><fig id="F22" position="float" orientation="portrait"><object-id xmlns:xlink="http://www.w3.org/1999/xlink" content-type="doi" xlink:type="simple">10.3897/zookeys.1016.59699.figure22</object-id><object-id xmlns:xlink="http://www.w3.org/1999/xlink" content-type="arpha" xlink:type="simple">443757E4-319D-5EE9-9747-7A8CFF550696</object-id><label>Figure 22.</label><caption><p>Holotype of <italic><tp:taxon-name><tp:taxon-name-part taxon-name-part-type="genus" reg="Ptychadena">Ptychadena</tp:taxon-name-part> <tp:taxon-name-part taxon-name-part-type="species" reg="goweri">goweri</tp:taxon-name-part></tp:taxon-name></italic>. Dorsal and ventral views of the male holotype (TJC224).</p></caption><graphic xmlns:xlink="http://www.w3.org/1999/xlink" xlink:href="zookeys-1016-077-g022.jpg" position="float" orientation="portrait" xlink:type="simple" id="oo_508438.jpg"><uri content-type="original_file" xlink:type="simple">https://binary.pensoft.net/fig/508438</uri></graphic></fig></tp:treatment-sec><tp:treatment-sec sec-type="Coloration of the holotype in preservative" id="SECID0E1VGK"><title>Coloration of the holotype in preservative.</title><p>Dorsal ground color brown with a few small, irregular oval dark brown blotches symmetrically distributed on the dorsolateral ridges. Wide light brown vertebral stripe, doubled with a thin, clearer stripe from the tip of the snout to the vent. Dark brown canthal stripe from the tip of the snout to the back of the jaw. Light vertical stripe on the otherwise brown tympanum. Upper and lower lip brown with irregular dark brown molting. Flanks grey anteriorly to light brown posteriorly with irregular dark brown blotches on the anterior half. Throat, ventrum, ventral side of the thighs and tibias uniformly cream with very light grey dusting on the throat. Two symmetrical dark brown blotches on the ventral side of the shoulders. Thin, barely visible, light longitudinal stripe on the tibias. Irregular and undefined brown markings on the thighs, tibias, and feet. Back of thighs molted light grey and brown. Vocal sacs mostly white, with slight grey dusting posteriorly.</p></tp:treatment-sec><tp:treatment-sec sec-type="variation" id="SECID0E6VGK"><title>Variations.</title><p>In life, background coloration varies from light brown, olive grey to dark brown. The vertebral stripe may be thin or wide doubled with a thin lighter stripe within it, and from cream to grey and light yellowish brown. The dark brown to black blotches on the dorsum vary in size and number but are always organized along the dorsal ridges. Some individuals present small, irregular black markings in between ridges. Dark markings on the flanks are quite variable between individuals, from a few large dark blotches to a multitude of smaller ones, covering mostly the antero-dorsal part of the flank. Dorsolateral ridges can be discontinued once or twice and can be cream, yellow, or brown-orange. Some individuals present a reddish-brown marking on top of the eyelid.</p><p>Iris bicolored, with upper third silver to golden and lower two thirds dark golden to dark brown. Cream or golden vertical blotch on the dark brown tympanum always present. The thin stripe on the tibia may extend on the thigh in some individuals. Forearms, thighs, tibias and feet are more or less clearly marked with dark brown bars. Vocal sacs always light in color (yellow, cream, or light grey), more or less dusted with grey on their dorsoposterior sides. Dorsal ridges may be more or less discontinuous.</p></tp:treatment-sec><tp:treatment-sec sec-type="habitat" id="SECID0EFWGK"><title>Habitat, distribution, and natural history.</title><p>The distribution range of <italic><tp:taxon-name><tp:taxon-name-part taxon-name-part-type="genus" reg="Ptychadena">Ptychadena</tp:taxon-name-part> <tp:taxon-name-part taxon-name-part-type="species" reg="goweri">goweri</tp:taxon-name-part></tp:taxon-name></italic> is restricted to the southeast of the <abbrev xmlns:xlink="http://www.w3.org/1999/xlink" xlink:title="great rift valley" id="ABBRID0EWWGK" xlink:type="simple">GRV</abbrev>, at elevation ranging from 1745 m to 2550 m a.s.l. The species is found in clearings in the Harenna forest, south of the Sanetti plateau, from Kibre Mengist to Irba Muda, and north of Hagere Mariam (5.8027–<named-content xmlns:xlink="http://www.w3.org/1999/xlink" content-type="dwc:verbatimCoordinates" xlink:type="simple"><named-content content-type="geo-json" specific-use="{&#34;type&#34;:&#34;Point&#34;,&#34;coordinates&#34;:[28.270500,6.719300]}" id="NCID0E4WGK" xlink:type="simple">6.7193°N, 28.2705°E</named-content></named-content>). Males are found calling at night in shallow puddles in clearings or grassy meadows. Within the genus, <italic><tp:taxon-name><tp:taxon-name-part taxon-name-part-type="genus" reg="Ptychadena">Ptychadena</tp:taxon-name-part> <tp:taxon-name-part taxon-name-part-type="species" reg="goweri">goweri</tp:taxon-name-part></tp:taxon-name></italic> is found in sympatry with <italic><tp:taxon-name><tp:taxon-name-part taxon-name-part-type="genus" reg="Ptychadena">P.</tp:taxon-name-part> <tp:taxon-name-part taxon-name-part-type="species" reg="harenna">harenna</tp:taxon-name-part></tp:taxon-name></italic>, <italic><tp:taxon-name><tp:taxon-name-part taxon-name-part-type="genus" reg="Ptychadena">P.</tp:taxon-name-part> <tp:taxon-name-part taxon-name-part-type="species" reg="levenorum">levenorum</tp:taxon-name-part></tp:taxon-name></italic>, <italic><tp:taxon-name><tp:taxon-name-part taxon-name-part-type="genus" reg="Ptychadena">P.</tp:taxon-name-part> <tp:taxon-name-part taxon-name-part-type="species" reg="neumanni">neumanni</tp:taxon-name-part></tp:taxon-name></italic>, and <italic><tp:taxon-name><tp:taxon-name-part taxon-name-part-type="genus" reg="Ptychadena">P.</tp:taxon-name-part> <tp:taxon-name-part taxon-name-part-type="species" reg="erlangeri">erlangeri</tp:taxon-name-part></tp:taxon-name></italic>.</p></tp:treatment-sec><tp:treatment-sec sec-type="Advertisement call" id="SECID0EZYGK"><title>Advertisement call.</title><p>The call of <italic><tp:taxon-name><tp:taxon-name-part taxon-name-part-type="genus" reg="Ptychadena">Ptychadena</tp:taxon-name-part> <tp:taxon-name-part taxon-name-part-type="species" reg="goweri">goweri</tp:taxon-name-part></tp:taxon-name></italic> (4 males, 32 calls) is composed of a single pulsed note of 634 ± 74 ms in duration, containing 33.5 ± 2.9 pulses. Pulses are grouped by 3.3 ± 1.5 pulses within each note and increase in amplitude up to 404 ± 65 ms, after what the amplitude decreases. Within pulses groups, the first pulse has the lowest, while the second pulse has generally the greatest amplitude. Call repetition rate is highly variable and dependent on the social context. The individuals we recorded produced calls in “bursts”, where several males were forming a short chorus, spaced by long silent intervals. Call dominant frequency is 2318 ± 86 Hz with a slight increase in frequency within notes.</p><p>Within the <italic><tp:taxon-name><tp:taxon-name-part taxon-name-part-type="genus" reg="Ptychadena">P.</tp:taxon-name-part> <tp:taxon-name-part taxon-name-part-type="species" reg="neumanni">neumanni</tp:taxon-name-part></tp:taxon-name></italic> complex, the call of <italic><tp:taxon-name><tp:taxon-name-part taxon-name-part-type="genus" reg="Ptychadena">P.</tp:taxon-name-part> <tp:taxon-name-part taxon-name-part-type="species" reg="goweri">goweri</tp:taxon-name-part></tp:taxon-name></italic> can be distinguished from those of <italic><tp:taxon-name><tp:taxon-name-part taxon-name-part-type="genus" reg="Ptychadena">P.</tp:taxon-name-part> <tp:taxon-name-part taxon-name-part-type="species" reg="cooperi">cooperi</tp:taxon-name-part></tp:taxon-name></italic>, <italic><tp:taxon-name><tp:taxon-name-part taxon-name-part-type="genus" reg="Ptychadena">P.</tp:taxon-name-part> <tp:taxon-name-part taxon-name-part-type="species" reg="amharensis">amharensis</tp:taxon-name-part></tp:taxon-name></italic>, <italic><tp:taxon-name><tp:taxon-name-part taxon-name-part-type="genus" reg="Ptychadena">P.</tp:taxon-name-part> <tp:taxon-name-part taxon-name-part-type="species" reg="doro">doro</tp:taxon-name-part></tp:taxon-name></italic> sp. nov., and <italic><tp:taxon-name><tp:taxon-name-part taxon-name-part-type="genus" reg="Ptychadena">P.</tp:taxon-name-part> <tp:taxon-name-part taxon-name-part-type="species" reg="neumanni">neumanni</tp:taxon-name-part></tp:taxon-name></italic> (type A and B) by the distinguishable pulses composing the calls. Grouped pulses and short inter-pulses intervals (9 ± 2 ms within pulse groups) distinguish the call of <italic><tp:taxon-name><tp:taxon-name-part taxon-name-part-type="genus" reg="Ptychadena">P.</tp:taxon-name-part> <tp:taxon-name-part taxon-name-part-type="species" reg="goweri">goweri</tp:taxon-name-part></tp:taxon-name></italic> from those of <italic><tp:taxon-name><tp:taxon-name-part taxon-name-part-type="genus" reg="Ptychadena">P.</tp:taxon-name-part> <tp:taxon-name-part taxon-name-part-type="species" reg="robeensis">robeensis</tp:taxon-name-part></tp:taxon-name></italic> sp. nov. and <italic><tp:taxon-name><tp:taxon-name-part taxon-name-part-type="genus" reg="Ptychadena">P.</tp:taxon-name-part> <tp:taxon-name-part taxon-name-part-type="species" reg="delphina">delphina</tp:taxon-name-part></tp:taxon-name></italic> sp. nov. The call of <italic><tp:taxon-name><tp:taxon-name-part taxon-name-part-type="genus" reg="Ptychadena">P.</tp:taxon-name-part> <tp:taxon-name-part taxon-name-part-type="species" reg="goweri">goweri</tp:taxon-name-part></tp:taxon-name></italic> can be further distinguished from those of <italic><tp:taxon-name><tp:taxon-name-part taxon-name-part-type="genus" reg="Ptychadena">P.</tp:taxon-name-part> <tp:taxon-name-part taxon-name-part-type="species" reg="nana">nana</tp:taxon-name-part></tp:taxon-name></italic> and <italic><tp:taxon-name><tp:taxon-name-part taxon-name-part-type="genus" reg="Ptychadena">P.</tp:taxon-name-part> <tp:taxon-name-part taxon-name-part-type="species" reg="erlangeri">erlangeri</tp:taxon-name-part></tp:taxon-name></italic> by a longer duration.</p></tp:treatment-sec><tp:treatment-sec><!--Section generated to contain objects referenced in tp:taxon-treatment.--><supplementary-material xmlns:xlink="http://www.w3.org/1999/xlink" id="S3" position="float" orientation="portrait" xlink:type="simple"><object-id content-type="doi" xlink:type="simple">10.3897/zookeys.1016.59699.suppl3</object-id><object-id content-type="arpha" xlink:type="simple">A8961C98-8301-588C-8ED1-4BE9144F1EAB</object-id><label>Supplementary material 3</label><caption><p>Tables 1–6</p></caption><statement content-type="dataType"><label>Data type</label><p>excel file</p></statement><statement content-type="notes"><label>Explanation note</label><p><bold>Table S1.</bold> Morphometric measurements and localities of all examined individuals. <bold>Table S2.</bold> GenBank accession numbers. <bold>Table S3.</bold> Morphometric measurements ratios (average ± standard deviation) of the <tp:taxon-name><tp:taxon-name-part taxon-name-part-type="genus" reg="Ptychadena">Ptychadena</tp:taxon-name-part> <tp:taxon-name-part taxon-name-part-type="species" reg="neumanni">neumanni</tp:taxon-name-part></tp:taxon-name> complex. <bold>Table S4.</bold> Results of discriminant analyses based on linear morphometric measurements of recently sampled specimens of the <tp:taxon-name><tp:taxon-name-part taxon-name-part-type="genus" reg="Ptychadena">P.</tp:taxon-name-part> <tp:taxon-name-part taxon-name-part-type="species" reg="neumanni">neumanni</tp:taxon-name-part></tp:taxon-name> complex. <bold>Table S5.</bold> Summary table presenting the results of the <abbrev xlink:title="Tukey Honest Significant Differences" id="ABBRID0EPUBM" xlink:type="simple">Tukey HSD</abbrev> pairwise tests based on linear morphometrics of the <tp:taxon-name><tp:taxon-name-part taxon-name-part-type="genus" reg="Ptychadena">Ptychadena</tp:taxon-name-part> <tp:taxon-name-part taxon-name-part-type="species" reg="neumanni">neumanni</tp:taxon-name-part></tp:taxon-name> complex. <bold>Table S6.</bold> Taxonomic history of the <tp:taxon-name><tp:taxon-name-part taxon-name-part-type="genus" reg="Ptychadena">Ptychadena</tp:taxon-name-part> <tp:taxon-name-part taxon-name-part-type="species" reg="neumanni">neumanni</tp:taxon-name-part></tp:taxon-name> species complex.</p></statement><media xlink:href="zookeys-1016-077-s003.xlsx" mimetype="application" mime-subtype="vnd.openxmlformats-officedocument.spreadsheetml.sheet" position="float" orientation="portrait" xlink:type="simple" id="oo_508443.xlsx"><uri content-type="original_file" xlink:type="simple">https://binary.pensoft.net/file/508443</uri></media><permissions><license xlink:type="simple"><license-p>This dataset is made available under the Open Database License (http://opendatacommons.org/licenses/odbl/1.0/). The Open Database License (ODbL) is a license agreement intended to allow users to freely share, modify, and use this Dataset while maintaining this same freedom for others, provided that the original source and author(s) are credited.</license-p></license></permissions><attrib specific-use="authors">Sandra Goutte, Jacobo Reyes-Velasco, Xenia Freilich, Abeje Kassie, Stephane Boissinot</attrib></supplementary-material></tp:treatment-sec></tp:taxon-treatment>
