# Supplementary material for: Taxonomic revision of grass frogs (Ptychadenidae, Ptychadena) endemic to the Ethiopian highlands
Source: Zookeys. 2021 Feb 11;1016:77–141. doi: 10.3897/zookeys.1016.59699 (PMC7892535; doi:10.3897/zookeys.1016.59699)
Supplement: XML Treatment for Ptychadena neumanni [file zookeys.1016.59699-treatment10.xml]

<!DOCTYPE tp:taxon-treatment
  PUBLIC "-//TaxonX//DTD Taxonomic Treatment Publishing DTD v0 20100105//EN" "tax-treatment-NSO.dtd">
<tp:taxon-treatment xmlns:tp="http://www.plazi.org/taxpub"><tp:treatment-meta><kwd-group><label>Taxon classification</label><kwd><named-content xmlns:xlink="http://www.w3.org/1999/xlink" content-type="kingdom">Animalia</named-content></kwd><kwd><named-content xmlns:xlink="http://www.w3.org/1999/xlink" content-type="order">Anura</named-content></kwd><kwd><named-content xmlns:xlink="http://www.w3.org/1999/xlink" content-type="family">Ptychadenidae</named-content></kwd></kwd-group><mixed-citation publication-type="journal"><person-group><name><surname>Goutte</surname><given-names>Sandra</given-names></name><name><surname>Reyes-Velasco*</surname><given-names>Jacobo</given-names></name><name><surname>Freilich</surname><given-names>Xenia</given-names></name><name><surname>Kassie</surname><given-names>Abeje</given-names></name><name><surname>Boissinot</surname><given-names>Stephane</given-names></name></person-group><article-title>Taxonomic revision of grass frogs (<tp:taxon-name><tp:taxon-name-part taxon-name-part-type="family">Ptychadenidae</tp:taxon-name-part></tp:taxon-name>, <italic><tp:taxon-name><tp:taxon-name-part taxon-name-part-type="genus" reg="Ptychadena">Ptychadena</tp:taxon-name-part></tp:taxon-name></italic>) endemic to the Ethiopian highlands</article-title><source>Zookeys</source><day>11</day><month>2</month><year>2021</year><volume>1016</volume><fpage>77</fpage><lpage>141</lpage><pub-id pub-id-type="doi">10.3897/zookeys.1016.59699</pub-id></mixed-citation></tp:treatment-meta><tp:nomenclature><tp:taxon-name><object-id xmlns:xlink="http://www.w3.org/1999/xlink" content-type="arpha" xlink:type="simple">F9418628-0C51-55C0-B4CA-4F978B36CC5E</object-id>
            <tp:taxon-name-part taxon-name-part-type="genus" reg="Ptychadena">Ptychadena</tp:taxon-name-part>
            <tp:taxon-name-part taxon-name-part-type="species" reg="neumanni">neumanni</tp:taxon-name-part>
          </tp:taxon-name><tp:taxon-authority>(Ahl, 1924)</tp:taxon-authority><tp:nomenclature-citation-list><tp:nomenclature-citation><tp:taxon-name>
                <tp:taxon-name-part taxon-name-part-type="genus" reg="Rana">Rana</tp:taxon-name-part> <tp:taxon-name-part taxon-name-part-type="species" reg="neumanni">neumanni</tp:taxon-name-part></tp:taxon-name><comment>Ahl, 1924: 4.</comment></tp:nomenclature-citation><tp:nomenclature-citation><tp:taxon-name>
                <tp:taxon-name-part taxon-name-part-type="genus" reg="Ptychadena">Ptychadena</tp:taxon-name-part> <tp:taxon-name-part taxon-name-part-type="species" reg="neumanni">neumanni</tp:taxon-name-part></tp:taxon-name><comment>– <xref ref-type="bibr" rid="B22">Perret 1980</xref>: 157.</comment></tp:nomenclature-citation><tp:nomenclature-citation><tp:taxon-name>
                <tp:taxon-name-part taxon-name-part-type="genus" reg="Rana">Rana</tp:taxon-name-part> (<tp:taxon-name-part taxon-name-part-type="subgenus" reg="Ptychadena">Ptychadena</tp:taxon-name-part>) <tp:taxon-name-part taxon-name-part-type="species" reg="neumanni">neumanni</tp:taxon-name-part></tp:taxon-name><comment>– <xref ref-type="bibr" rid="B4">Dubois 1981</xref>: 233.</comment></tp:nomenclature-citation><tp:nomenclature-citation><tp:taxon-name>
                <tp:taxon-name-part taxon-name-part-type="genus" reg="Ptychadena">Ptychadena</tp:taxon-name-part> (<tp:taxon-name-part taxon-name-part-type="subgenus" reg="Ptychadena">Ptychadena</tp:taxon-name-part>) <tp:taxon-name-part taxon-name-part-type="species" reg="neumanni">neumanni</tp:taxon-name-part></tp:taxon-name><comment>– <xref ref-type="bibr" rid="B5">Dubois 1992</xref>: 316.</comment></tp:nomenclature-citation></tp:nomenclature-citation-list></tp:nomenclature><tp:treatment-sec sec-type="Lectotype by present designation" id="SECID0E2AHK"><title>Lectotype by present designation.</title><p>One adult male (ZMB26879–1) collected on 2 February 1901 by Oscar Neumann in Gadat (Gofa), south Ethiopia. [Coordinates estimated by <xref ref-type="bibr" rid="B17">Largen (2001)</xref>: <named-content xmlns:xlink="http://www.w3.org/1999/xlink" content-type="dwc:verbatimCoordinates" xlink:type="simple"><named-content content-type="geo-json" specific-use="{&#34;type&#34;:&#34;Point&#34;,&#34;coordinates&#34;:[36.830000,6.330000]}" id="NCID0EIBHK" xlink:type="simple">6.33°N, 36.83°E</named-content></named-content>, 2000 m a.s.l., but see remarks below]. <bold><italic>Paralectotypes</italic>.</bold> Two adult males (<named-content xmlns:xlink="http://www.w3.org/1999/xlink" content-type="dwc:institutional_code" xlink:type="simple">ZMB</named-content>–57183 = ZMB26879–2 and <named-content xmlns:xlink="http://www.w3.org/1999/xlink" content-type="dwc:institutional_code" xlink:type="simple">ZMB</named-content>–57184 = ZMB26879–3) collected by Oscar Neumann on the same date and location as the lectotype (ZMB26879–1).</p></tp:treatment-sec><tp:treatment-sec sec-type="material" id="SECID0E2BHK"><title>Material examined.</title><p>Except for the type series, all examined specimens are deposited at <named-content xmlns:xlink="http://www.w3.org/1999/xlink" content-type="dwc:institutional_code" xlink:type="simple">ZNHM</named-content>. In addition to the type series, we examined one male (15–173) collected by X. Freilich, J. Reyes-Velasco and S. Boissinot on 9 August 2015 in Wondo Genet (<named-content xmlns:xlink="http://www.w3.org/1999/xlink" content-type="dwc:verbatimCoordinates" xlink:type="simple"><named-content content-type="geo-json" specific-use="{&#34;type&#34;:&#34;Point&#34;,&#34;coordinates&#34;:[38.638100,7.083300]}" id="NCID0EJCHK" xlink:type="simple">7.0833°N, 38.6381°E</named-content></named-content>, 1896 m a.s.l.), one female (15–181) and four males (15–183, 15–191, 15–208, 15–209) collected by X. Freilich, J. Reyes-Velasco and S. Boissinot on 12 August 2015 northwest of Bonga (<named-content xmlns:xlink="http://www.w3.org/1999/xlink" content-type="dwc:verbatimCoordinates" xlink:type="simple"><named-content content-type="geo-json" specific-use="{&#34;type&#34;:&#34;Point&#34;,&#34;coordinates&#34;:[36.122600,7.307600]}" id="NCID0ERCHK" xlink:type="simple">7.3076°N, 36.1226°E</named-content></named-content>, 1861 m a.s.l.), one female (16–203) collected on 18 July 2016 by J. Reyes-Velasco and S. Boissinot southwest of Bonga (<named-content xmlns:xlink="http://www.w3.org/1999/xlink" content-type="dwc:verbatimCoordinates" xlink:type="simple"><named-content content-type="geo-json" specific-use="{&#34;type&#34;:&#34;Point&#34;,&#34;coordinates&#34;:[36.262800,7.254200]}" id="NCID0EZCHK" xlink:type="simple">7.2542°N, 36.2628°E</named-content></named-content>, 1963 m a.s.l.), one female (16–302) and two males (16–303, 16–305) collected on 19 July 2016 by J. Reyes-Velasco and S. Boissinot north of Maji (<named-content xmlns:xlink="http://www.w3.org/1999/xlink" content-type="dwc:verbatimCoordinates" xlink:type="simple"><named-content content-type="geo-json" specific-use="{&#34;type&#34;:&#34;Point&#34;,&#34;coordinates&#34;:[35.571200,6.236500]}" id="NCID0EBDHK" xlink:type="simple">6.2365°N, 35.5712°E</named-content></named-content>, 1936 m a.s.l.), one female (16–326) and one male (16–313) collected on 20 July 2016 by J. Reyes-Velasco and S. Boissinot northeast of Machi (<named-content xmlns:xlink="http://www.w3.org/1999/xlink" content-type="dwc:verbatimCoordinates" xlink:type="simple"><named-content content-type="geo-json" specific-use="{&#34;type&#34;:&#34;Point&#34;,&#34;coordinates&#34;:[35.665900,6.378000]}" id="NCID0EJDHK" xlink:type="simple">6.3780°N, 35.6659°E</named-content></named-content>, 2063 m a.s.l.), two males (16–327, 16–329) collected on 20 July 2016 by J. Reyes-Velasco and S. Boissinot northeast of Mizan Teferi (<named-content xmlns:xlink="http://www.w3.org/1999/xlink" content-type="dwc:verbatimCoordinates" xlink:type="simple"><named-content content-type="geo-json" specific-use="{&#34;type&#34;:&#34;Point&#34;,&#34;coordinates&#34;:[35.754500,7.020300]}" id="NCID0ERDHK" xlink:type="simple">7.0203°N, 35.7545°E</named-content></named-content>, 2449 m a.s.l.), two females (SB333, SB334) collected on 9 June 2018 by S. Goutte and J. Reyes-Velasco northwest of Gore (<named-content xmlns:xlink="http://www.w3.org/1999/xlink" content-type="dwc:verbatimCoordinates" xlink:type="simple"><named-content content-type="geo-json" specific-use="{&#34;type&#34;:&#34;Point&#34;,&#34;coordinates&#34;:[35.377200,8.201400]}" id="NCID0EZDHK" xlink:type="simple">8.2014°N, 35.3772°E</named-content></named-content>, 1666 m a.s.l.), one male (SB388) collected on 11 June 2018 by S. Goutte and J. Reyes-Velasco south of Gech’a (<named-content xmlns:xlink="http://www.w3.org/1999/xlink" content-type="dwc:verbatimCoordinates" xlink:type="simple"><named-content content-type="geo-json" specific-use="{&#34;type&#34;:&#34;Point&#34;,&#34;coordinates&#34;:[35.414800,7.554400]}" id="NCID0EBEHK" xlink:type="simple">7.5544°N, 35.4148°E</named-content></named-content>, 1936 m a.s.l.), one female (SB405) collected on 13 June 2018 by S. Goutte and J. Reyes-Velasco south of Gech’a (<named-content xmlns:xlink="http://www.w3.org/1999/xlink" content-type="dwc:verbatimCoordinates" xlink:type="simple"><named-content content-type="geo-json" specific-use="{&#34;type&#34;:&#34;Point&#34;,&#34;coordinates&#34;:[35.416300,7.518500]}" id="NCID0EJEHK" xlink:type="simple">7.5185°N, 35.4163°E</named-content></named-content>, 1917 m a.s.l.), one female (SB462) collected on 20 June 2018 by S. Goutte and J. Reyes-Velasco northeast of Shebe (<named-content xmlns:xlink="http://www.w3.org/1999/xlink" content-type="dwc:verbatimCoordinates" xlink:type="simple"><named-content content-type="geo-json" specific-use="{&#34;type&#34;:&#34;Point&#34;,&#34;coordinates&#34;:[36.573200,7.542300]}" id="NCID0EREHK" xlink:type="simple">7.5423°N, 36.5732°E</named-content></named-content>, 2240 m a.s.l.).</p></tp:treatment-sec><tp:treatment-sec sec-type="diagnosis" id="SECID0EWEHK"><title>Diagnosis.</title><p>Medium-sized species (male (20) <abbrev xmlns:xlink="http://www.w3.org/1999/xlink" xlink:title="snout-vent length" id="ABBRID0E3EHK" xlink:type="simple">SVL</abbrev> 35.7 ± 2 mm, female (8) <abbrev xmlns:xlink="http://www.w3.org/1999/xlink" xlink:title="snout-vent length" id="ABBRID0EAFHK" xlink:type="simple">SVL</abbrev> 45.6 ± 1.4 mm) of the <italic><tp:taxon-name><tp:taxon-name-part taxon-name-part-type="genus" reg="Ptychadena"/><tp:taxon-name-part taxon-name-part-type="species" reg="neumanni">neumanni</tp:taxon-name-part></tp:taxon-name></italic> species group (Fig. <xref ref-type="fig" rid="F23">23</xref>) distinguished by the following combination of characters: (1) long hind limbs (male <abbrev xmlns:xlink="http://www.w3.org/1999/xlink" xlink:title="tibia length" id="ABBRID0ESFHK" xlink:type="simple">TL</abbrev>/<abbrev xmlns:xlink="http://www.w3.org/1999/xlink" xlink:title="snout-vent length" id="ABBRID0EWFHK" xlink:type="simple">SVL</abbrev> 0.58 ± 0.02, female <abbrev xmlns:xlink="http://www.w3.org/1999/xlink" xlink:title="tibia length" id="ABBRID0E1FHK" xlink:type="simple">TL</abbrev>/<abbrev xmlns:xlink="http://www.w3.org/1999/xlink" xlink:title="snout-vent length" id="ABBRID0E5FHK" xlink:type="simple">SVL</abbrev> 0.57 ± 0.01), (2) vertical cream bar on the tympanum, (3) vocal sacs uniformly dark grey.</p><fig id="F23" position="float" orientation="portrait"><object-id xmlns:xlink="http://www.w3.org/1999/xlink" content-type="doi" xlink:type="simple">10.3897/zookeys.1016.59699.figure23</object-id><object-id xmlns:xlink="http://www.w3.org/1999/xlink" content-type="arpha" xlink:type="simple">B2D63626-F361-5CDB-BB39-00AC861C7B0F</object-id><label>Figure 23.</label><caption><p><italic><tp:taxon-name><tp:taxon-name-part taxon-name-part-type="genus" reg="Ptychadena">Ptychadena</tp:taxon-name-part> <tp:taxon-name-part taxon-name-part-type="species" reg="neumanni">neumanni</tp:taxon-name-part></tp:taxon-name></italic><bold>A</bold> Live male (SB393; left) and female (SB388, right) <bold>B</bold> dorsal and ventral views of a male (SB333, left) and a female (SB388, right) after euthanasia and before fixation.</p></caption><graphic xmlns:xlink="http://www.w3.org/1999/xlink" xlink:href="zookeys-1016-077-g023.jpg" position="float" orientation="portrait" xlink:type="simple" id="oo_508439.jpg"><uri content-type="original_file" xlink:type="simple">https://binary.pensoft.net/fig/508439</uri></graphic></fig></tp:treatment-sec><tp:treatment-sec sec-type="comparisons" id="SECID0E5GHK"><title>Comparison.</title><p>Smaller than <italic><tp:taxon-name><tp:taxon-name-part taxon-name-part-type="genus" reg="Ptychadena">P.</tp:taxon-name-part> <tp:taxon-name-part taxon-name-part-type="species" reg="cooperi">cooperi</tp:taxon-name-part></tp:taxon-name></italic> and <italic><tp:taxon-name><tp:taxon-name-part taxon-name-part-type="genus" reg="Ptychadena">P.</tp:taxon-name-part> <tp:taxon-name-part taxon-name-part-type="species" reg="goweri">goweri</tp:taxon-name-part></tp:taxon-name></italic> and larger than <italic><tp:taxon-name><tp:taxon-name-part taxon-name-part-type="genus" reg="Ptychadena">P.</tp:taxon-name-part> <tp:taxon-name-part taxon-name-part-type="species" reg="nana">nana</tp:taxon-name-part></tp:taxon-name></italic> and <italic><tp:taxon-name><tp:taxon-name-part taxon-name-part-type="genus" reg="Ptychadena">P.</tp:taxon-name-part> <tp:taxon-name-part taxon-name-part-type="species" reg="robeensis">robeensis</tp:taxon-name-part></tp:taxon-name></italic> sp. nov. Head wider than <italic><tp:taxon-name><tp:taxon-name-part taxon-name-part-type="genus" reg="Ptychadena">P.</tp:taxon-name-part> <tp:taxon-name-part taxon-name-part-type="species" reg="erlangeri">erlangeri</tp:taxon-name-part></tp:taxon-name></italic> and <italic><tp:taxon-name><tp:taxon-name-part taxon-name-part-type="genus" reg="Ptychadena">P.</tp:taxon-name-part> <tp:taxon-name-part taxon-name-part-type="species" reg="levenorum">levenorum</tp:taxon-name-part></tp:taxon-name></italic> but narrower than <italic><tp:taxon-name><tp:taxon-name-part taxon-name-part-type="genus" reg="Ptychadena">P.</tp:taxon-name-part> <tp:taxon-name-part taxon-name-part-type="species" reg="beka">beka</tp:taxon-name-part></tp:taxon-name></italic> sp. nov., Head and snout longer than <italic><tp:taxon-name><tp:taxon-name-part taxon-name-part-type="genus" reg="Ptychadena">P.</tp:taxon-name-part> <tp:taxon-name-part taxon-name-part-type="species" reg="erlangeri">erlangeri</tp:taxon-name-part></tp:taxon-name></italic> and <italic><tp:taxon-name><tp:taxon-name-part taxon-name-part-type="genus" reg="Ptychadena">P.</tp:taxon-name-part> <tp:taxon-name-part taxon-name-part-type="species" reg="levenorum">levenorum</tp:taxon-name-part></tp:taxon-name></italic>. Wider inter-orbital distance than <italic><tp:taxon-name><tp:taxon-name-part taxon-name-part-type="genus" reg="Ptychadena">P.</tp:taxon-name-part> <tp:taxon-name-part taxon-name-part-type="species" reg="doro">doro</tp:taxon-name-part></tp:taxon-name></italic> sp. nov., <italic><tp:taxon-name><tp:taxon-name-part taxon-name-part-type="genus" reg="Ptychadena">P.</tp:taxon-name-part> <tp:taxon-name-part taxon-name-part-type="species" reg="beka">beka</tp:taxon-name-part></tp:taxon-name></italic> sp. nov., <italic><tp:taxon-name><tp:taxon-name-part taxon-name-part-type="genus" reg="Ptychadena">P.</tp:taxon-name-part> <tp:taxon-name-part taxon-name-part-type="species" reg="erlangeri">erlangeri</tp:taxon-name-part></tp:taxon-name></italic>, <italic><tp:taxon-name><tp:taxon-name-part taxon-name-part-type="genus" reg="Ptychadena">P.</tp:taxon-name-part> <tp:taxon-name-part taxon-name-part-type="species" reg="levenorum">levenorum</tp:taxon-name-part></tp:taxon-name></italic>, and <italic><tp:taxon-name><tp:taxon-name-part taxon-name-part-type="genus" reg="Ptychadena">P.</tp:taxon-name-part> <tp:taxon-name-part taxon-name-part-type="species" reg="amharensis">amharensis</tp:taxon-name-part></tp:taxon-name></italic>. Wider inter-nares distance and longer eye-nostril distance than <italic><tp:taxon-name><tp:taxon-name-part taxon-name-part-type="genus" reg="Ptychadena">P.</tp:taxon-name-part> <tp:taxon-name-part taxon-name-part-type="species" reg="erlangeri">erlangeri</tp:taxon-name-part></tp:taxon-name></italic> and <italic><tp:taxon-name><tp:taxon-name-part taxon-name-part-type="genus" reg="Ptychadena">P.</tp:taxon-name-part> <tp:taxon-name-part taxon-name-part-type="species" reg="levenorum">levenorum</tp:taxon-name-part></tp:taxon-name></italic>. Tympanum larger than <italic><tp:taxon-name><tp:taxon-name-part taxon-name-part-type="genus" reg="Ptychadena">P.</tp:taxon-name-part> <tp:taxon-name-part taxon-name-part-type="species" reg="doro">doro</tp:taxon-name-part></tp:taxon-name></italic> sp. nov., <italic><tp:taxon-name><tp:taxon-name-part taxon-name-part-type="genus" reg="Ptychadena">P.</tp:taxon-name-part> <tp:taxon-name-part taxon-name-part-type="species" reg="erlangeri">erlangeri</tp:taxon-name-part></tp:taxon-name></italic>, and <italic><tp:taxon-name><tp:taxon-name-part taxon-name-part-type="genus" reg="Ptychadena">P.</tp:taxon-name-part> <tp:taxon-name-part taxon-name-part-type="species" reg="levenorum">levenorum</tp:taxon-name-part></tp:taxon-name></italic>. Larger hands than <italic><tp:taxon-name><tp:taxon-name-part taxon-name-part-type="genus" reg="Ptychadena">P.</tp:taxon-name-part> <tp:taxon-name-part taxon-name-part-type="species" reg="erlangeri">erlangeri</tp:taxon-name-part></tp:taxon-name></italic> and <italic><tp:taxon-name><tp:taxon-name-part taxon-name-part-type="genus" reg="Ptychadena">P.</tp:taxon-name-part> <tp:taxon-name-part taxon-name-part-type="species" reg="levenorum">levenorum</tp:taxon-name-part></tp:taxon-name></italic>. Longer thighs and feet than <italic><tp:taxon-name><tp:taxon-name-part taxon-name-part-type="genus" reg="Ptychadena">P.</tp:taxon-name-part> <tp:taxon-name-part taxon-name-part-type="species" reg="erlangeri">erlangeri</tp:taxon-name-part></tp:taxon-name></italic>, <italic><tp:taxon-name><tp:taxon-name-part taxon-name-part-type="genus" reg="Ptychadena">P.</tp:taxon-name-part> <tp:taxon-name-part taxon-name-part-type="species" reg="levenorum">levenorum</tp:taxon-name-part></tp:taxon-name></italic>, <italic><tp:taxon-name><tp:taxon-name-part taxon-name-part-type="genus" reg="Ptychadena">P.</tp:taxon-name-part> <tp:taxon-name-part taxon-name-part-type="species" reg="amharensis">amharensis</tp:taxon-name-part></tp:taxon-name></italic>, and <italic><tp:taxon-name><tp:taxon-name-part taxon-name-part-type="genus" reg="Ptychadena">P.</tp:taxon-name-part> <tp:taxon-name-part taxon-name-part-type="species" reg="beka">beka</tp:taxon-name-part></tp:taxon-name></italic> sp. nov.</p></tp:treatment-sec><tp:treatment-sec sec-type="description" id="SECID0EXPHK"><title>Description of the lectotype.</title><p>The lectotype is very desiccated (Fig. <xref ref-type="fig" rid="F24">24A</xref>) and the description of some characters is hindered by the state of conservation of the specimen. Medium sized (<abbrev xmlns:xlink="http://www.w3.org/1999/xlink" xlink:title="snout-vent length" id="ABBRID0EBQHK" xlink:type="simple">SVL</abbrev> 32.2 mm), slender adult male. Snout pointed, projecting beyond the lower jaw. Interorbital distance 0.83 × eye diameter. Head longer than wide (<abbrev xmlns:xlink="http://www.w3.org/1999/xlink" xlink:title="head width" id="ABBRID0EFQHK" xlink:type="simple">HW</abbrev>/<abbrev xmlns:xlink="http://www.w3.org/1999/xlink" xlink:title="head length" id="ABBRID0EJQHK" xlink:type="simple">HL</abbrev> 0.80). Nostril half-way between the tip of the snout and the eye. Internarial distance 1.1 × interorbital distance. Tympanum 0.64 × eye diameter. Finger tips not expanded but rounded, with moderate subarticular tubercles. Finger formula: I&lt;II&lt;IV&lt;III. Hand free of webbing. Hindlimbs elongated, with tibia length 0.57 × snout-vent length. Foot longer than thigh (<abbrev xmlns:xlink="http://www.w3.org/1999/xlink" xlink:title="foot length" id="ABBRID0ENQHK" xlink:type="simple">FL</abbrev>/<abbrev xmlns:xlink="http://www.w3.org/1999/xlink" xlink:title="thigh length" id="ABBRID0ERQHK" xlink:type="simple">THL</abbrev> 1.1) and as long as tibia. Toe tips rounded. Subarticular tubercles small and round. Inner metatarsal tubercle present, external absent. Toe formula: I&lt;II&lt;III&lt;V&lt;IV. Foot webbing formula: Ie(1), IIi/e(1–2), IIIi/e(2–2), IVi/e(2–2), Vi(2). Two light, continuous lateral ridges, six dorsal ridges difficult to see due to preservation of the specimen. No vertebral nor sacral ridges. Small warts on the body. No sacral, femoral, or crural folds.</p><fig id="F24" position="float" orientation="portrait"><object-id xmlns:xlink="http://www.w3.org/1999/xlink" content-type="doi" xlink:type="simple">10.3897/zookeys.1016.59699.figure24</object-id><object-id xmlns:xlink="http://www.w3.org/1999/xlink" content-type="arpha" xlink:type="simple">666A4FF0-B398-5593-8962-DF11CAD08C6F</object-id><label>Figure 24.</label><caption><p>Type specimens of <italic><tp:taxon-name><tp:taxon-name-part taxon-name-part-type="genus" reg="Ptychadena">Ptychadena</tp:taxon-name-part> <tp:taxon-name-part taxon-name-part-type="species" reg="neumanni">neumanni</tp:taxon-name-part></tp:taxon-name></italic>. Dorsal and ventral views of three male type specimens <bold>A</bold> ZMB26879–1, lectotype <bold>B</bold><named-content xmlns:xlink="http://www.w3.org/1999/xlink" content-type="dwc:institutional_code" xlink:type="simple">ZMB</named-content>–57183 = ZMB26879–2, paralectotype <bold>C</bold><named-content xmlns:xlink="http://www.w3.org/1999/xlink" content-type="dwc:institutional_code" xlink:type="simple">ZMB</named-content>–57184 = ZMB26879–3, paralectotype.</p></caption><graphic xmlns:xlink="http://www.w3.org/1999/xlink" xlink:href="zookeys-1016-077-g024.jpg" position="float" orientation="portrait" xlink:type="simple" id="oo_508440.jpg"><uri content-type="original_file" xlink:type="simple">https://binary.pensoft.net/fig/508440</uri></graphic></fig></tp:treatment-sec><tp:treatment-sec sec-type="Coloration of the lectotype in preservative" id="SECID0E4RHK"><title>Coloration of the lectotype in preservative.</title><p>Coloration has faded away with time and some patterns are now hardly distinguishable. Dorsal background color is brown, with irregular elongated dark brown blotches distributed along the dorsal ridges and on the antero-dorsal part of the flanks. A wide light vertebral line from snout to vent is present. Dark brown canthal stripe from the tip of the snout to the back of the jaw. Vocal sacs dark grey. Upper lip, throat, and posterior part of flanks cream. Ventrum, ventral side of the thighs and tibias uniformly cream in type 1. Barely distinguishable irregular dark brown bars on the tibias and on the thighs.</p></tp:treatment-sec><tp:treatment-sec sec-type="variation" id="SECID0ECSHK"><title>Variations.</title><p>In life, background color varies from light to dark brown. Dorsal ridges vary in number and definition. Lateral ridges may be sand or dark orange. All specimens examined had small dark brown or black blotches distributed symmetrically on the dorsal ridges. Flanks more or less heavily colored with black or dark brown blotches. Vertebral stripe absent in some individuals. When present, the vertebral stripe may be thin or wide, sand-color or brown-orange.</p><p>Iris bicolored, the upper third silver and lower two thirds dark brown sometimes marbled with light yellow or copper on the bottom half. Upper jaw cream, lower jaws featuring irregular light grey or brown markings but no barring. All specimens examined featured a dark brown canthal stripe from the tip of the snout to the back of the upper jaw and a with a cream vertical stripe. A thin cream longitudinal stripe on the tibia present in some individuals. Tibias, thighs, and feet posteriorly barred with more or less defined brown or light brown markings. Some individuals have dark irregular markings on the posterior side of the arms and anteroventral sides of the thighs and tibias. Thighs posteriorly marbled with dark brown and yellowish brown. Ventrum and throat uniformly cream to yellow. Vocal sacs grey to dark grey. Small warts over the back and flanks in adult males.</p></tp:treatment-sec><tp:treatment-sec sec-type="habitat" id="SECID0EISHK"><title>Habitat, distribution, and natural history.</title><p><italic><tp:taxon-name><tp:taxon-name-part taxon-name-part-type="genus" reg="Ptychadena">Ptychadena</tp:taxon-name-part> <tp:taxon-name-part taxon-name-part-type="species" reg="neumanni">neumanni</tp:taxon-name-part></tp:taxon-name></italic> is found on both sides of the Great Rift Valley (<abbrev xmlns:xlink="http://www.w3.org/1999/xlink" xlink:title="great rift valley" id="ABBRID0EZSHK" xlink:type="simple">GRV</abbrev>) and limited to the south and southwestern highlands of Ethiopia (5.80–8.20°N, 35.36–38.64°E). This species is found at elevations ranging from 1409 m to 2449 m a.s.l. The southernmost individuals were found north of Hagere Mariam (east of the <abbrev xmlns:xlink="http://www.w3.org/1999/xlink" xlink:title="great rift valley" id="ABBRID0E4SHK" xlink:type="simple">GRV</abbrev>) and Maji (west of the <abbrev xmlns:xlink="http://www.w3.org/1999/xlink" xlink:title="great rift valley" id="ABBRID0EBTHK" xlink:type="simple">GRV</abbrev>). In the west, populations are found west of Gore, Gech’a, Bonga and Jimma. <italic><tp:taxon-name><tp:taxon-name-part taxon-name-part-type="genus" reg="Ptychadena">Ptychadena</tp:taxon-name-part> <tp:taxon-name-part taxon-name-part-type="species" reg="neumanni">neumanni</tp:taxon-name-part></tp:taxon-name></italic> has also been found between Sodo and Bonga. East of the <abbrev xmlns:xlink="http://www.w3.org/1999/xlink" xlink:title="great rift valley" id="ABBRID0EQTHK" xlink:type="simple">GRV</abbrev> it has been found in the vicinity of Wondo Genet. In the southwest, <italic><tp:taxon-name><tp:taxon-name-part taxon-name-part-type="genus" reg="Ptychadena">P.</tp:taxon-name-part> <tp:taxon-name-part taxon-name-part-type="species" reg="neumanni">neumanni</tp:taxon-name-part></tp:taxon-name></italic> is found in syntopy with multiple <italic><tp:taxon-name><tp:taxon-name-part taxon-name-part-type="genus" reg="Ptychadena">Ptychadena</tp:taxon-name-part></tp:taxon-name></italic> species: <italic><tp:taxon-name><tp:taxon-name-part taxon-name-part-type="genus" reg="Ptychadena">P.</tp:taxon-name-part> <tp:taxon-name-part taxon-name-part-type="species" reg="doro">doro</tp:taxon-name-part></tp:taxon-name></italic> sp. nov., <italic><tp:taxon-name><tp:taxon-name-part taxon-name-part-type="genus" reg="Ptychadena">P.</tp:taxon-name-part> <tp:taxon-name-part taxon-name-part-type="species" reg="delphina">delphina</tp:taxon-name-part></tp:taxon-name></italic> sp. nov., <italic><tp:taxon-name><tp:taxon-name-part taxon-name-part-type="genus" reg="Ptychadena">P.</tp:taxon-name-part> <tp:taxon-name-part taxon-name-part-type="species" reg="beka">beka</tp:taxon-name-part></tp:taxon-name></italic> sp. nov., and the lowland species <italic><tp:taxon-name><tp:taxon-name-part taxon-name-part-type="genus" reg="Ptychadena">P.</tp:taxon-name-part> <tp:taxon-name-part taxon-name-part-type="species" reg="anchietae">anchietae</tp:taxon-name-part></tp:taxon-name></italic>. In the southeast, it is found in sympatry with <italic><tp:taxon-name><tp:taxon-name-part taxon-name-part-type="genus" reg="Ptychadena">P.</tp:taxon-name-part> <tp:taxon-name-part taxon-name-part-type="species" reg="goweri">goweri</tp:taxon-name-part></tp:taxon-name></italic>. Males are found calling at night in shallow puddles on or beside the road, or in flooded grassy meadows.</p></tp:treatment-sec><tp:treatment-sec sec-type="Advertisement call" id="SECID0E4VHK"><title>Advertisement call.</title><p><italic><tp:taxon-name><tp:taxon-name-part taxon-name-part-type="genus" reg="Ptychadena">Ptychadena</tp:taxon-name-part> <tp:taxon-name-part taxon-name-part-type="species" reg="neumanni">neumanni</tp:taxon-name-part></tp:taxon-name></italic> produces two types of call, hereafter referred to as call type A and call type B. Based on our video recordings and observations in the field, we believe that call type A corresponds to the advertisement call, while call type B may be a territorial call. Notably, while calling in chorus, males were producing call type A, whereas call type B seem to be employed in two-individuals vocal battles. However, our data are insufficient to categorize with confidence these two calls with regard to their respective function and we describe both call types below. The call type and call rate produced is highly dependent on the social context.</p><p><italic><tp:taxon-name><tp:taxon-name-part taxon-name-part-type="genus" reg="Ptychadena">Ptychadena</tp:taxon-name-part> <tp:taxon-name-part taxon-name-part-type="species" reg="neumanni">neumanni</tp:taxon-name-part></tp:taxon-name></italic> call type A (3 males, 78 calls) is 307 ± 149 ms long and contains 5.8 ± 2.4 pulsed notes. Notes are 32 ± 14 ms in duration and are produced at regular intervals (19.1 ± 3.5 notes s<sup>-1</sup>) within each call. Amplitude modulation is very low within the call. Call type A’s dominant frequency is 2406 ± 339 Hz, with no frequency modulation within notes or calls.</p><p><italic><tp:taxon-name><tp:taxon-name-part taxon-name-part-type="genus" reg="Ptychadena">Ptychadena</tp:taxon-name-part> <tp:taxon-name-part taxon-name-part-type="species" reg="neumanni">neumanni</tp:taxon-name-part></tp:taxon-name></italic> call type B (1 male, 13 calls) is composed of one initial long (437 ± 54 ms) pulsed note (note B1), followed by 3 ± 0.6 distinct pulses (note B2). The peak frequency of note B1 is 2207 ± 129 Hz while note B2 has a dominant frequency of 2337 ± 191 Hz.</p><p>Call type A of <italic><tp:taxon-name><tp:taxon-name-part taxon-name-part-type="genus" reg="Ptychadena">P.</tp:taxon-name-part> <tp:taxon-name-part taxon-name-part-type="species" reg="neumanni">neumanni</tp:taxon-name-part></tp:taxon-name></italic> can be distinguished from those of all other species of the <tp:taxon-name><tp:taxon-name-part taxon-name-part-type="genus" reg="Ptychadena">P.</tp:taxon-name-part> <tp:taxon-name-part taxon-name-part-type="species" reg="neumanni">neumanni</tp:taxon-name-part></tp:taxon-name> complex, except for <italic><tp:taxon-name><tp:taxon-name-part taxon-name-part-type="genus" reg="Ptychadena">P.</tp:taxon-name-part> <tp:taxon-name-part taxon-name-part-type="species" reg="cooperi">cooperi</tp:taxon-name-part></tp:taxon-name></italic> and <italic><tp:taxon-name><tp:taxon-name-part taxon-name-part-type="genus" reg="Ptychadena">P.</tp:taxon-name-part> <tp:taxon-name-part taxon-name-part-type="species" reg="amharensis">amharensis</tp:taxon-name-part></tp:taxon-name></italic>, by its composition of multiple pulsed notes with indistinguishable pulses. It differs from the call of <italic><tp:taxon-name><tp:taxon-name-part taxon-name-part-type="genus" reg="Ptychadena">P.</tp:taxon-name-part> <tp:taxon-name-part taxon-name-part-type="species" reg="cooperi">cooperi</tp:taxon-name-part></tp:taxon-name></italic> and <italic><tp:taxon-name><tp:taxon-name-part taxon-name-part-type="genus" reg="Ptychadena">P.</tp:taxon-name-part> <tp:taxon-name-part taxon-name-part-type="species" reg="amharensis">amharensis</tp:taxon-name-part></tp:taxon-name></italic> by the absence of frequency modulation, shorter notes, and shorter inter-note intervals.</p><p>Call type B of <italic><tp:taxon-name><tp:taxon-name-part taxon-name-part-type="genus" reg="Ptychadena">P.</tp:taxon-name-part> <tp:taxon-name-part taxon-name-part-type="species" reg="neumanni">neumanni</tp:taxon-name-part></tp:taxon-name></italic> is unique within the <italic><tp:taxon-name><tp:taxon-name-part taxon-name-part-type="genus" reg="Ptychadena">P.</tp:taxon-name-part> <tp:taxon-name-part taxon-name-part-type="species" reg="neumanni">neumanni</tp:taxon-name-part></tp:taxon-name></italic> complex in its composition of two different types of notes and can easily be distinguished from those of all other species of the group.</p></tp:treatment-sec><tp:treatment-sec sec-type="remarks" id="SECID0EF1HK"><title>Remarks.</title><p><xref ref-type="bibr" rid="B1">Ahl (1924)</xref> described <italic><tp:taxon-name><tp:taxon-name-part taxon-name-part-type="genus" reg="Rana">Rana</tp:taxon-name-part> <tp:taxon-name-part taxon-name-part-type="species" reg="neumanni">neumanni</tp:taxon-name-part></tp:taxon-name></italic> based on 35 syntypes collected in Didda (one specimen), Somaliland (23 specimens), Gadat (Gofa) (three specimens), and Uba (eight specimens). <xref ref-type="bibr" rid="B22">Perret (1980)</xref> examined the type series, split the collection, and assigned the specimens to three distinct species. Perret designated the three specimens from Gadat (<named-content xmlns:xlink="http://www.w3.org/1999/xlink" content-type="dwc:institutional_code" xlink:type="simple">ZMB</named-content>–26879 type 1, <named-content xmlns:xlink="http://www.w3.org/1999/xlink" content-type="dwc:institutional_code" xlink:type="simple">ZMB</named-content>–26879 type 2 and <named-content xmlns:xlink="http://www.w3.org/1999/xlink" content-type="dwc:institutional_code" xlink:type="simple">ZMB</named-content>–26879 type 3) as syntypes of <italic><tp:taxon-name><tp:taxon-name-part taxon-name-part-type="genus" reg="Ptychadena">Ptychadena</tp:taxon-name-part> <tp:taxon-name-part taxon-name-part-type="species" reg="neumanni">neumanni</tp:taxon-name-part></tp:taxon-name></italic> (sensu stricto) as they were the only specimens with individual tags. Additionally, those specimens were the only ones of the original type series to have a collection date: 2 February 1901. Gadat (Gofa), south Ethiopia thus became Terra typica restricta of <italic><tp:taxon-name><tp:taxon-name-part taxon-name-part-type="genus" reg="Ptychadena">Ptychadena</tp:taxon-name-part> <tp:taxon-name-part taxon-name-part-type="species" reg="neumanni">neumanni</tp:taxon-name-part></tp:taxon-name></italic>. <xref ref-type="bibr" rid="B22">Perret (1980)</xref> then revised the description of the species and gave measurement values for the three syntypes. When we examined the type series in the collection of the Museum of Berlin, we realized that the syntypes 2 and 3 had been attributed new collection numbers: <named-content xmlns:xlink="http://www.w3.org/1999/xlink" content-type="dwc:institutional_code" xlink:type="simple">ZMB</named-content>–57183 (<named-content xmlns:xlink="http://www.w3.org/1999/xlink" content-type="dwc:institutional_code" xlink:type="simple">ZMB</named-content>–26879 type 2) and <named-content xmlns:xlink="http://www.w3.org/1999/xlink" content-type="dwc:institutional_code" xlink:type="simple">ZMB</named-content>–57184 (<named-content xmlns:xlink="http://www.w3.org/1999/xlink" content-type="dwc:institutional_code" xlink:type="simple">ZMB</named-content>–26879 type 3) and the jar containing <named-content xmlns:xlink="http://www.w3.org/1999/xlink" content-type="dwc:institutional_code" xlink:type="simple">ZMB</named-content>–26879 type 1 bears the label “<italic>lectotypus</italic>”. To our knowledge, no designation of <named-content xmlns:xlink="http://www.w3.org/1999/xlink" content-type="dwc:institutional_code" xlink:type="simple">ZMB</named-content>–26879 type 1 as lectotype for <italic><tp:taxon-name><tp:taxon-name-part taxon-name-part-type="genus" reg="Ptychadena">P.</tp:taxon-name-part> <tp:taxon-name-part taxon-name-part-type="species" reg="neumanni">neumanni</tp:taxon-name-part></tp:taxon-name></italic> has been published. Given that the original description of the species by <xref ref-type="bibr" rid="B1">Ahl (1924)</xref> included 35 syntypes and that the restriction by <xref ref-type="bibr" rid="B22">Perret (1980)</xref> is not valid according to the Code as it does not designate an individual specimen, we hereby designate <named-content xmlns:xlink="http://www.w3.org/1999/xlink" content-type="dwc:institutional_code" xlink:type="simple">ZMB</named-content>–26879 (type 1) as a lectotype according to Article 74 of the International Zoological Code of Nomenclature (<xref ref-type="bibr" rid="B10">ICZN 1999</xref>). The specimens <named-content xmlns:xlink="http://www.w3.org/1999/xlink" content-type="dwc:institutional_code" xlink:type="simple">ZMB</named-content>–57183 (<named-content xmlns:xlink="http://www.w3.org/1999/xlink" content-type="dwc:institutional_code" xlink:type="simple">ZMB</named-content>–26879 type 2) and <named-content xmlns:xlink="http://www.w3.org/1999/xlink" content-type="dwc:institutional_code" xlink:type="simple">ZMB</named-content>–57184 (<named-content xmlns:xlink="http://www.w3.org/1999/xlink" content-type="dwc:institutional_code" xlink:type="simple">ZMB</named-content>–26879 type 3) thus become paralectotypes.</p></tp:treatment-sec><ref-list><ref id="B22"><mixed-citation xmlns:xlink="http://www.w3.org/1999/xlink" xlink:type="simple"><person-group><name name-style="western"><surname>Perret</surname><given-names>J-L</given-names></name></person-group> (<year>1980</year>) <article-title>Sur quelques <italic><tp:taxon-name><tp:taxon-name-part taxon-name-part-type="genus">Ptychadena</tp:taxon-name-part></tp:taxon-name></italic> (<tp:taxon-name><tp:taxon-name-part taxon-name-part-type="class">Amphibia</tp:taxon-name-part></tp:taxon-name><tp:taxon-name><tp:taxon-name-part taxon-name-part-type="family">Ranidae</tp:taxon-name-part></tp:taxon-name>) d’Ethiopie.</article-title><source>Monitore Zoologico Italiano, Supplemento</source><volume>13</volume>: <fpage>151</fpage>–<lpage>168</lpage>. <ext-link xlink:type="simple" ext-link-type="doi" xlink:href="10.1080/00269786.1980.11758552">https://doi.org/10.1080/00269786.1980.11758552</ext-link></mixed-citation></ref><ref id="B4"><mixed-citation xmlns:xlink="http://www.w3.org/1999/xlink" xlink:type="simple"><person-group><name name-style="western"><surname>Dubois</surname><given-names>A</given-names></name></person-group> (<year>1981</year>) <article-title>Liste des genres et sous-genres nominaux de <tp:taxon-name><tp:taxon-name-part taxon-name-part-type="superfamily">Ranoidea</tp:taxon-name-part></tp:taxon-name> (Amphibiens Anoures) du monde, avec identification de leurs espèces types; consequences nomenclaturales. Monitore Zoologico Italiano. Nuova Serie, Supplemento.</article-title><source>Firenze</source><volume>15</volume>: <fpage>225</fpage>–<lpage>284</lpage>. <ext-link xlink:type="simple" ext-link-type="doi" xlink:href="10.1080/03749444.1981.10736637">https://doi.org/10.1080/03749444.1981.10736637</ext-link></mixed-citation></ref><ref id="B5"><mixed-citation xmlns:xlink="http://www.w3.org/1999/xlink" xlink:type="simple"><person-group><name name-style="western"><surname>Dubois</surname><given-names>A</given-names></name></person-group> (<year>1992</year>) <article-title>Notes on the classification of <tp:taxon-name><tp:taxon-name-part taxon-name-part-type="family">Ranidae</tp:taxon-name-part></tp:taxon-name> (<tp:taxon-name><tp:taxon-name-part taxon-name-part-type="class">Amphibia</tp:taxon-name-part></tp:taxon-name>, <tp:taxon-name><tp:taxon-name-part taxon-name-part-type="order">Anura</tp:taxon-name-part></tp:taxon-name>).</article-title><source>Bulletin Mensuel de la Société Linnéenne de Lyon</source><volume>61</volume>: <fpage>305</fpage>–<lpage>352</lpage>. <ext-link xlink:type="simple" ext-link-type="doi" xlink:href="10.3406/linly.1992.11011">https://doi.org/10.3406/linly.1992.11011</ext-link></mixed-citation></ref><ref id="B17"><mixed-citation xmlns:xlink="http://www.w3.org/1999/xlink" xlink:type="simple"><person-group><name name-style="western"><surname>Largen</surname><given-names>MJ</given-names></name></person-group> (<year>2001</year>) <article-title>The status of the genus <italic><tp:taxon-name><tp:taxon-name-part taxon-name-part-type="genus">Phrynobatrachus</tp:taxon-name-part></tp:taxon-name></italic> Günther 1862 in Ethiopia and Eritrea, including description of a new species (<tp:taxon-name><tp:taxon-name-part taxon-name-part-type="class">Amphibia</tp:taxon-name-part></tp:taxon-name><tp:taxon-name><tp:taxon-name-part taxon-name-part-type="order">Anura</tp:taxon-name-part></tp:taxon-name><tp:taxon-name><tp:taxon-name-part taxon-name-part-type="family">Ranidae</tp:taxon-name-part></tp:taxon-name>).</article-title><source>Tropical Zoology</source><volume>14</volume>: <fpage>287</fpage>–<lpage>306</lpage>. <ext-link xlink:type="simple" ext-link-type="doi" xlink:href="10.1080/03946975.2001.10531158">https://doi.org/10.1080/03946975.2001.10531158</ext-link></mixed-citation></ref><ref id="B1"><mixed-citation xmlns:xlink="http://www.w3.org/1999/xlink" xlink:type="simple"><person-group><name name-style="western"><surname>Ahl</surname><given-names>E</given-names></name></person-group> (<year>1924</year>) <article-title>Über eine froschsammlung aus Nordost-Afrika und Arabien.</article-title><source>Mitteilungen aus dem Zoologischen museum in Berlin</source><volume>11</volume>: <fpage>1</fpage>–<lpage>12</lpage>. <ext-link xlink:type="simple" ext-link-type="doi" xlink:href="10.1002/mmnz.4830110102">https://doi.org/10.1002/mmnz.4830110102</ext-link></mixed-citation></ref><ref id="B10"><mixed-citation xmlns:xlink="http://www.w3.org/1999/xlink" xlink:type="simple"><institution xlink:type="simple">ICZN</institution> (<year>1999</year>) International code of zoological nomenclature. 4<sup>th</sup> ed. The International Trust for Zoological Nomenclature, London. <ext-link xlink:type="simple" ext-link-type="uri" xlink:href="https://www.iczn.org/the-code">https://www.iczn.org/the-code</ext-link></mixed-citation></ref></ref-list></tp:taxon-treatment>
