# Supplementary material for: Taxonomic revision of grass frogs (Ptychadenidae, Ptychadena) endemic to the Ethiopian highlands
Source: Zookeys. 2021 Feb 11;1016:77–141. doi: 10.3897/zookeys.1016.59699 (PMC7892535; doi:10.3897/zookeys.1016.59699)
Supplement: Supplementary material 3 — Tables 1–6 [file zookeys-1016-077-s003.xlsx]

## Sheet: Table_S1
Table S1. Morphometric measurements and localities of all examined individuals
Species group	Species	Specimen	Type	Sex	SVL	HW	HL	SL	NS	IND	EN	IOD	ETD	TD	ED	UEW	FLL	HAL	FinDW	THL	TL	FL	Toe4DW	MTL	Latitude	Longitude	Elevation	Notes
P. cooperi	Ptychadena amharensis	11-141	Paratype	F	43.8	14.6	15	6.4	3.9	3.3	2.3	2.5	1.4	2.9	3.9	2.7	8.1	8.6	0.7	21	22.2	22.4	0.3	1.9	10.1908	38.1401	2425.29
P. cooperi	Ptychadena amharensis	11-142	Paratype	F	40.2	13.2	13.3	6.1	2.3	3.4	2.6	2.4	1.1	3.2	3.5	2.8	7.7	7.7	0.8	18.7	20.9	20.3	0.4	1.9	10.1908	38.1401	2425.29
P. cooperi	Ptychadena amharensis	11-143	Paratype	F	43.3	13.2	14.8	6.5	3.1	3.2	3	2.1	1.8	3.1	4.6	2.8	8.3	8.7	0.6	20.7	22.1	21.8	0.3	1.6	10.1908	38.1401	2425.29
P. cooperi	Ptychadena amharensis	15-313	-	M	35.8	12.4	13.1	5	2.5	2.7	2.3	2.1	1	2.9	4.6	2.8	6.5	8	0.6	17.5	18.2	19	0.6	1.6	10.2745	37.8264	2261
P. cooperi	Ptychadena amharensis	15-367	-	F	43.2	13.1	12.9	5.9	2.8	3.2	2.4	2.5	1.5	2.9	4.3	2.7	7.4	8.8	0.5	18.3	21.5	21.8	0.7	1.5	13.0359	37.799	2583
P. cooperi	Ptychadena amharensis	16-175	-	F	45.3	15.2	15.1	6.1	3.1	3.3	2.8	2.9	1.8	3	4.6	3.2	7.8	9	0.6	19.9	22.4	22.2	0.6	1.7	10.3539	37.7122	2803
P. cooperi	Ptychadena amharensis	SB580	-	F	42.2	13.3	14	5.6	2.9	2.9	2.4	2.1	1.4	2.7	4.6	3	6.6	7.9	0.5	17.6	18.6	18.9	0.6	1.6	10.3566	37.6571	2589
P. cooperi	Ptychadena amharensis	SB584	-	F	39.6	14.6	14.2	5.9	3	3.6	2.7	2	1.2	2.4	4.6	3.3	7.1	8.7	0.6	18.3	20.9	20.4	0.6	1.4	10.352	37.7114	2388
P. cooperi	Ptychadena amharensis	SB591	-	M	36.1	13.6	12.6	5.5	3.1	3.4	2.5	1.9	1	3.1	3.3	2.7	6.8	8.1	0.7	16	18.2	17.8	0.5	1.8	10.352	37.7114	2388
P. cooperi	Ptychadena amharensis	SB592	-	M	38.2	15.2	13.6	5.7	3	2.9	2.6	2.2	1.4	2.9	4.8	3	7.3	8.6	0.7	18	19.3	18.6	0.6	1.8	10.352	37.7114	2388
P. cooperi	Ptychadena amharensis	SB593	-	M	41.7	15.8	14.2	5.9	2.9	3.1	3.1	2	1.3	3.4	4.8	3.2	6.8	9.1	0.7	19.5	21.2	20.4	0.6	1.7	10.352	37.7114	2388
P. cooperi	Ptychadena amharensis	SB597	-	M	34.8	13.6	12.5	5.5	2.6	2.5	2.1	2.2	1.3	2.6	3.6	2.2	7.1	8.1	0.5	17	18.1	19.1	0.4	1.5	10.3523	37.713	2527
P. cooperi	Ptychadena amharensis	SB606	-	M	34.7	12.6	13.2	5.2	2.7	3	2.4	2.4	1.5	2.7	4.2	2.2	6.5	7.9	0.7	16.5	18	18.6	0.7	1.1	10.352	37.7114	2388
P. cooperi	Ptychadena cooperi	BMNH-1927.7.5.15	Holotype	M	42.15	16.09	17.48	7.51	3.8	3.1	3.4	2.9	1.88	3	4.97	3.2	9.3	12.8	1	21.76	25.2	25.87	0.77	1.96	9.033	37.833	2750	Coordinates estimated by Largen (2001), but see Omer-Cooper (1930), the type locality is "Serpent lake, Wouramboulchi, Ethiopia" which seems located a bit north from Ambo, the lake has now disappeared so the exact location is not clear
P. cooperi	Ptychadena cooperi	16-136	-	F	61.2	19.9	20.7	7.6	3.8	4	3.1	3.4	2.2	4.6	5.8	4.8	11.4	12.6	0.9	29.4	31.9	31.1	1	2.5	9.68224	39.5505	2837
P. cooperi	Ptychadena cooperi	SB485	-	M	42	17.4	14.6	6.5	3.4	3.2	2.4	3.9	1.3	3.4	3.8	2.6	9.1	9.7	0.7	21.8	23.7	23.2	0.6	1.8	8.1263	39.4359	2429
P. cooperi	Ptychadena cooperi	SB49	-	M	45.5	18.2	16.1	7.4	4.5	3.1	2.6	2.6	1.7	3.8	4.6	2.7	10.2	11.5	0.7	24.9	27.2	25.3	0.7	1.6	7.00087	39.337	2425
P. cooperi	Ptychadena cooperi	SB490	-	M	50.5	18.3	18.2	8	4.2	4.1	3.1	3.1	2.1	3.5	5.3	3.7	10.4	11.3	1	27.1	27.5	27	0.9	2	7.73068	39.7133	2377
P. cooperi	Ptychadena cooperi	SB50	-	M	46	19.4	16.7	6.8	4.6	2.7	3.5	3	1.4	3.4	5	3	8.7	13.1	0.6	23.6	27.3	25.4	0.7	2	7.00087	39.337	2425
P. cooperi	Ptychadena cooperi	SB51	-	M	44.8	17.7	16.9	7.2	4.1	3.3	2.4	2.3	1.5	3.7	5.1	3.1	11.7	10.1	0.7	21.9	26.6	25.4	0.6	1.8	7.00087	39.337	2425
P. cooperi	Ptychadena cooperi	SB58	-	M	45.9	18.4	18	7.7	4.9	3.8	3.1	2.4	1.9	4.3	5.2	2.8	10	11.9	0.6	18.5	28.3	27.1	0.5	2.1	7.04944	39.4777	2437
P. cooperi	Ptychadena cooperi	SB59	-	M	43.4	16.4	14.2	7.3	4.3	3.1	2.6	2.9	1.9	3.7	4.9	2.9	8.5	11.3	0.6	20.5	25.2	23.2	0.6	1.9	7.04944	39.4777	2437
P. erlangeri	Ptychadena erlangeri	ZMB-26887	Holotype	F	37.64	13.08	13.94	6.36	3.16	3.03	2.71	2.44	1.06	2.57	4.2	2.51	7.1	9.17	0.51	22.55	23.72	23.29	0.53	1.35	6.25	38	1300	"Abaya lake" (Ahl 1924). Coordinates estimated by Largen (2001) but according to our records and the expedition account by Neumann (1902), the more probable type locality is between Abera (6.454841 N, 38.463254 E, 2774 m a.s.l.) and the eastern shore of Lake Abaya (6.2 N, 38 E, 1300 m a.s.l.)
P. erlangeri	Ptychadena erlangeri	15-400	-	M	30.9	9.7	10.4	4.3	2.2	2.2	2	2.7	1.1	2.3	3.2	1.2	5.3	6.7	0.6	15.6	15	16.2	0.5	1.5	9.78769	38.6974	2821
P. erlangeri	Ptychadena erlangeri	15-417	-	M	37.7	12.8	13.2	5.4	3	2.8	2.5	2.5	1.4	2.5	3.9	2.8	7.7	8.8	0.9	18.3	22.8	22.6	0.6	2.2	6.3844	38.5927	2655
P. erlangeri	Ptychadena erlangeri	15-420	-	M	35.5	12.5	13.4	5.7	3	2.5	1.9	3.2	1.1	2.7	3.6	2.8	6.7	8.4	0.7	16.8	19.7	20.3	0.4	1.6	6.32559	38.6645	2684
P. erlangeri	Ptychadena erlangeri	15-47	-	F	35.6	12.5	13.3	5	2.7	2.6	2.4	3.1	1.5	2.3	3.8	2.3	6.4	7.7	0.6	17.7	22.2	20.9	0.3	1.3	7.90683	39.1238	2520
P. erlangeri	Ptychadena erlangeri	16-10	-	M	37.3	12.6	12.2	5.7	2.9	2.7	2.4	2.3	1.2	2.7	4.4	2.9	6.7	7.1	0.6	17.4	20.1	19.9	0.5	2	7.84307	39.1384	2637
P. erlangeri	Ptychadena erlangeri	16-106	-	M	32.2	12	11.9	4.3	2.1	2.5	2.1	2.6	1.2	2.2	3.5	2.3	6.3	7.4	0.7	16.8	19.1	19.1	0.5	1.5	10.1649	39.7648	3167
P. erlangeri	Ptychadena erlangeri	16-11	-	M	37.4	12.5	14.2	5.8	3	3.2	2.4	3.8	1.2	2.7	3.2	2.6	6.9	7.4	0.5	18.3	21	20.1	0.5	1.7	7.84307	39.1384	2637
P. erlangeri	Ptychadena erlangeri	16-112	-	M	33.9	11.1	11.3	4.5	2.5	3	2.1	2.5	1.6	2.4	3.7	2.2	6.2	7.4	0.6	15.9	18.3	18.6	0.6	1.2	10.3103	39.8019	3394
P. erlangeri	Ptychadena erlangeri	16-113	-	M	32.1	11.9	11.1	4.5	2	2.5	2	2.6	0.9	2.4	3.6	2.3	6.3	7.8	0.6	15.9	18	18.6	0.5	1.2	10.3247	39.8092	3356
P. erlangeri	Ptychadena erlangeri	16-114	-	M	33	11.6	10.9	4.8	2.3	2.1	2	2.6	0.9	2.3	3.5	2.3	6	7.6	0.6	15.1	18.8	18	0.4	1.5	10.3247	39.8092	3356
P. erlangeri	Ptychadena erlangeri	16-118	-	M	30.2	10.6	11.1	4.6	2.1	2.3	2	2.1	1	1.8	3.1	2.2	6.1	6.6	0.7	14.2	17.4	17.3	0.6	1.2	10.3316	39.7812	3265
P. erlangeri	Ptychadena erlangeri	16-12	-	M	39.8	11.6	15.5	5.9	2.9	2.7	2.9	3	1	3	3.3	2.9	7	8.5	0.4	17.5	20.9	20.9	0.5	1.6	7.84307	39.1384	2637
P. erlangeri	Ptychadena erlangeri	16-131	-	F	34	10.4	13.7	4.8	2.4	2.4	2.3	2.5	0.9	2.2	2.9	2.2	6	6.7	0.4	15.8	18	18.4	0.4	1.2	10.1649	39.7648	3167
P. erlangeri	Ptychadena erlangeri	16-14	-	M	36	12.1	13.9	5.1	2.6	2.7	2	2.8	1.1	2.3	3.2	2.4	6.1	7.8	0.9	16.3	18.7	19.8	0.4	1.6	7.84307	39.1384	2637
P. erlangeri	Ptychadena erlangeri	16-142	-	F	36.1	10.7	10.9	4.8	2.3	2.8	2.5	2.2	1.1	2.2	3.3	2.2	6.8	6.9	0.5	14.9	16.9	17	0.6	1	9.68224	39.5505	2837
P. erlangeri	Ptychadena erlangeri	16-155	-	M	35.9	11.8	13	4.4	2.6	2.1	1.6	2.5	0.8	2.4	4	2.1	5.5	7.2	0.7	14.7	16.6	17.1	0.7	1.4	9.69788	39.5628	2833
P. erlangeri	Ptychadena erlangeri	16-16	-	M	38.9	13.5	13.1	5.6	3	2.6	2.2	2.9	1.2	2.7	4.1	2.6	6.6	8.2	0.9	18	20.8	20.5	0.6	1.6	7.84307	39.1384	2637
P. erlangeri	Ptychadena erlangeri	16-166	-	M	33.2	10.7	12.3	4.9	2.4	2.5	2.4	2.8	1.1	2.3	3.1	3	5.5	6.4	0.6	15.1	16.4	16.2	0.5	1.6	9.75018	38.7445	2726
P. erlangeri	Ptychadena erlangeri	16-17	-	M	35.1	12	13.2	4.7	2.5	2.6	2	2.6	1	2.4	3.9	2.5	5.8	7.4	0.9	16.5	18.4	17.1	0.4	1.5	7.84307	39.1384	2637
P. erlangeri	Ptychadena erlangeri	16-24	-	M	33.8	11.5	13.1	5.6	2.5	2.7	2.4	2.7	1.2	2.6	3	2.2	6.6	7.5	0.7	16	19.5	19.8	0.4	1.9	7.77762	39.1529	2553
P. erlangeri	Ptychadena erlangeri	16-6	-	M	30.9	10.8	12.7	4.7	2.3	2.4	2	2.7	0.9	2.2	2.9	2.1	6.1	7	0.3	14.3	17.1	17.8	0.3	1.8	NA	NA	NA
P. erlangeri	Ptychadena erlangeri	16-99	-	M	33.6	10.6	13.6	4.8	2.9	2.6	2.1	2.8	1.3	2.5	3.5	2.7	6	6.6	0.5	15.1	16.3	16.9	0.5	1.1	9.98941	39.7452	3017
P. erlangeri	Ptychadena erlangeri	SB231	-	F	36	12.2	13.7	5.6	2.8	3.1	2.6	3	1	2.3	4.2	3.1	6.5	8.1	0.5	16.1	19.7	20.1	0.6	1.7	7.91254	38.0644	2831
P. erlangeri	Ptychadena erlangeri	SB232	-	M	35.1	12.7	13	5.1	2.4	3	2.5	2.7	1.1	2.8	4.2	2.6	6.9	7.4	0.6	16.7	18.7	20.5	0.6	1.3	7.91254	38.0644	2831
P. erlangeri	Ptychadena erlangeri	SB552	-	M	31.2	12.5	11.8	4.5	2.2	2.4	1.8	2	1.2	2.2	3.5	2.2	7	6.4	0.7	15.3	17.8	18	0.8	1.2	10.3247	39.8092	2795
P. erlangeri	Ptychadena erlangeri	SB553	-	M	35.7	12.3	11.9	5.3	3.2	3.2	2.5	2.6	0.8	2.5	3.7	2.4	6.9	7.8	0.8	17.1	20.3	20.3	0.6	1.4	10.3247	39.8092	2795
P. erlangeri	Ptychadena erlangeri	SB562	-	M	36.7	14	12.6	5.1	2.2	2.8	2.1	2.9	1	2.3	4.7	3.1	7.7	8.5	0.6	18.4	21	21	0.7	1.6	10.3247	39.8092	2795
P. erlangeri	Ptychadena erlangeri	SB570	-	M	32.2	11.9	11.9	4.8	2.5	2.8	2.2	2.1	0.9	2.3	4	2.6	6	6.8	0.5	15.3	16.1	17	0.6	1.3	9.88184	38.366	2558
P. erlangeri	Ptychadena erlangeri	SB571	-	M	33.6	12.1	12.6	4.9	2.8	3	2.2	2.4	1	2.1	3.7	2.8	5.9	6.1	0.6	15.1	15.7	16.8	0.6	1.2	9.88184	38.366	2558
P. erlangeri	Ptychadena erlangeri	SB577	-	M	35.6	12.5	14.5	5.2	2.6	2.8	2.1	2.3	1.1	2.4	2.9	2	6	7.7	0.6	15.5	17	17	0.6	1.6	9.86641	38.3758	2596
P. erlangeri	Ptychadena erlangeri	SB615	-	M	33.6	13.3	11.1	4.6	2.1	2.4	2	2.6	1	2.2	3.9	2.7	6.3	6.9	0.6	14.7	17.4	18.5	0.7	1.3	9.06917	38.5214	2397
P. erlangeri	Ptychadena largeni (P. erlangeri)	MHNG-2513.38	Paratype	M	32.23	10.78	10.87	4.86	2.74	2.96	2.09	1.8	1.02	2.32	3.35	1.73	6.43	6.77	0.65	14.3	15.92	16.04	0.62	0.98	9.03333	38.75	2500
P. erlangeri	Ptychadena largeni (P. erlangeri)	MHNG-2513.42	Paratype	M	32.37	10.97	10.52	4.49	2.44	2.79	1.97	2.42	0.77	2.12	3.11	1.8	5.67	6.24	0.6	14.87	15.86	16.35	0.41	0.98	9.03333	38.75	2500
P. erlangeri	Ptychadena largeni (P. erlangeri)	MHNG-2513.44	Paratype	M	30.59	10.14	10.46	4.59	2.5	2.62	2.08	1.77	0.69	1.77	3.61	2.08	6.19	6.17	0.6	14.43	15.2	15.98	0.55	1.12	9.03333	38.75	2500
P. erlangeri	Ptychadena largeni (P. erlangeri)	MHNG-2513.45	Paratype	M	31.09	10.72	11.2	4.97	2.47	2.94	2.03	2.01	0.91	2.03	3.12	2.12	5.59	6.39	0.46	13.93	15.93	16.93	0.26	0.98	9.03333	38.75	2500
P. erlangeri	Ptychadena largeni (P. erlangeri)	MHNG-2513.49	Paratype	M	34.93	10.69	12.52	5.43	2.93	2.72	2.27	2.1	0.9	2.22	3.3	2.2	6.74	6.96	0.64	15.58	17.48	18.51	0.69	1.56	9.03333	38.75	2500
P. erlangeri	Ptychadena largeni (P. erlangeri)	MHNG-2513.52	Paratype	M	30.68	10.03	10.52	4.51	2.46	2.74	2.08	2.3	0.7	2.06	2.94	2.1	5.72	6.25	0.48	14.05	15.37	16.05	0.41	1.34	9.03333	38.75	2500
P. erlangeri	Ptychadena largeni (P. erlangeri)	MHNG-2513.56	Paratype	F	34.86	11.41	11.68	5.45	3.15	3.1	2.88	2.38	0.9	2.96	4.45	2.15	5.63	7.64	0.44	16.34	17.25	18.97	0.66	1.84	9.03333	38.75	2500
P. erlangeri	Ptychadena largeni (P. erlangeri)	MHNG-2513.57	Paratype	F	33.81	13.01	11.89	4.84	2.71	2.87	2.32	2.71	0.78	1.99	3.33	2.36	5.62	6.95	0.55	16.64	17.62	18.53	0.67	1.37	9.03333	38.75	2500
P. erlangeri	Ptychadena largeni (P. erlangeri)	MHNG-2513.58	Paratype	F	31.97	11.35	11.12	5.12	2.77	2.89	2.18	2.12	0.95	2.29	3.41	2.47	5.98	6.8	0.6	16.38	16.3	18.2	0.53	1.66	9.03333	38.75	2500
P. erlangeri	Ptychadena largeni (P. erlangeri)	MHNG-2513.59	Paratype	F	33.06	10.76	11.46	5.09	2.59	2.78	2.37	2.21	0.99	2.24	2.96	2.49	5.97	7.3	0.55	16.22	17.74	18.81	0.39	1.37	9.03333	38.75	2500
P. erlangeri	Ptychadena largeni (P. erlangeri)	MHNG-2513.60	Paratype	F	33.06	10.88	10.71	4.81	2.5	3.06	2.37	2.1	0.81	2.18	3.35	1.98	5.58	7.25	0.6	16.04	17.31	17.95	0.53	1.35	9.03333	38.75	2500
P. erlangeri	Ptychadena largeni (P. erlangeri)	MHNG-2513.31-01	Holotype	M	36.22	11.34	11.03	5.1	2.54	2.84	2.33	2.02	0.85	2.3	3.53	2.08	5.61	7.02	0.47	15.2	16.6	17.69	0.57	1.56	9.03333	38.75	2500
P. erlangeri	Ptychadena largeni (P. erlangeri)	MHNG-2513.31-02	Holotype	M	35.98	11.35	10.76	4.78	2.5	2.94	2.52	1.75	0.84	2.48	3.71	1.93	5.99	7.36	0.69	15.28	16.39	17.32	0.66	1.32	9.03333	38.75	2500
P. erlangeri	Ptychadena levenorum	TJC219	Holotype	M	33.3	12.9	13.8	5	2.9	2.7	2.5	2.5	1.4	2.3	3.2	1.9	7.4	7.3	0.7	16.5	18.1	20.4	0.5	1.8	6.71645	39.7248	2326
P. erlangeri	Ptychadena levenorum	15-155	-	F	34.5	11.8	12.1	4.3	2.3	2.4	1.8	2.6	1.1	2.1	3.5	2	7	7.5	0.3	14.7	18	19.2	0.6	1.5	7.10606	39.8182	3058
P. erlangeri	Ptychadena levenorum	15-158	-	M	32.1	12.4	12	4.4	2.4	2.3	1.6	2.1	0.9	2.1	3.2	2.5	5.5	7.9	0.6	14	17.9	18.5	0.5	1.7	7.10606	39.8182	3058
P. erlangeri	Ptychadena levenorum	15-482	-	F	36.7	12.4	11.4	4.6	2.3	2.5	2.2	2.4	1.2	2	3.4	2.5	5.9	7.1	0.7	14.5	16.8	18.3	0.7	1.9	6.84647	39.1933	3404
P. erlangeri	Ptychadena levenorum	16-89	-	F	36.1	11.3	12.4	5.2	2.7	2.6	2.3	3	1.2	2.8	2.8	2.5	5.9	7.3	0.5	17.3	19.1	19.4	0.5	1.8	7.10648	39.8184	3065
P. erlangeri	Ptychadena levenorum	16-90	-	M	31.6	10.3	12.5	4.4	2.3	2.7	1.8	2.7	1.5	2.2	2.5	2.5	5.8	6.4	0.6	14.7	16	17.8	0.5	1.7	7.10648	39.8184	3065
P. erlangeri	Ptychadena levenorum	SB43	-	M	32.6	11	10.3	4.4	2.4	2.1	1.5	2.1	0.8	2.3	3.4	2.1	5.4	6.3	0.4	14.7	14.9	16.7	0.5	1.2	6.86323	39.1948	3260
P. erlangeri	Ptychadena levenorum	SB66	-	M	36.1	13.8	12.6	4.9	2.3	2.5	1.7	2.3	1.3	2.4	4	2.5	7.4	7.5	0.7	15.3	18.6	20.1	0.6	1.7	7.09149	39.7834	3079
P. erlangeri	Ptychadena levenorum	SB67	-	M	36	10.9	11.1	5.3	2.9	2.2	2.1	1.7	0.8	2.3	2.9	1.3	8.1	7.5	0.5	13.1	19	19.5	0.5	1.4	7.09149	39.7834	3079
P. erlangeri	Ptychadena levenorum	SB85	-	F	40.5	13.5	12.3	5.3	2.9	3.3	2.3	2.3	1.6	2.5	4.3	3	7.6	8.3	0.6	17.4	21.7	23.7	0.8	1.9	7.10563	39.8168	3015
P. erlangeri	Ptychadena levenorum	SB90	-	M	34.6	12.2	12.1	4.7	2	2.7	1.8	1.9	0.6	2.4	3.4	2	6.5	7.1	0.6	12.7	16.1	16.2	0.4	1.7	7.10563	39.8168	3015
P. erlangeri	Ptychadena levenorum	SB94	-	M	38.1	10.4	10.7	3.6	2.1	1.9	1.4	2	1	1.8	3.4	2.5	6.2	5.8	0.5	12.6	14.2	15	0.5	1.5	7.10563	39.8168	3015
P. erlangeri	Ptychadena nana	ZMB-26877	Paratype	M	23.99	8.12	9.09	3.73	2.15	2.54	1.92	2.15	0.83	1.87	2.66	1.65	3.9	5.04	0.4	9.44	11.49	13.04	0.56	0.81	7.83333	39.5	2742
P. erlangeri	Ptychadena nana	ZMB-57189	Paratype	F	27.3	8.35	9.83	4.08	1.98	2.07	1.91	1.35	0.94	1.83	2.97	1.78	4.88	5.76	0.4	11.92	12.84	NA	NA	1.03	7.83333	39.5	2742
P. erlangeri	Ptychadena nana	ZMB-57190	Paratype	F	26.56	7.73	9.38	3.74	2.14	2.28	1.85	2.43	0.85	1.83	2.7	1.52	5.09	6.2	0.48	11.15	12.03	14.82	0.63	1.34	7.83333	39.5	2742
P. erlangeri	Ptychadena nana	ZMB-57191	Paratype	M	23.07	8.35	9.02	3.46	1.77	2.09	1.55	1.92	0.9	1.31	2.62	1.65	4.84	4.36	0.4	10.49	11.41	12.47	0.43	0.9	7.83333	39.5	2742
P. erlangeri	Ptychadena nana	ZMB-57192	Paratype	M	24.26	8.94	9.48	3.87	2.16	2.23	1.79	1.75	0.86	1.7	2.84	1.75	5.02	5.14	0.33	10.94	11.5	11.98	0.45	0.99	7.83333	39.5	2742
P. erlangeri	Ptychadena nana	ZMB-57193	Paratype	F	24.91	8.25	9.09	3.77	2	2.11	1.71	1.63	0.88	1.46	2.71	1.52	4.46	5.13	0.35	10.67	11.11	12.97	0.44	1.05	7.83333	39.5	2742
P. erlangeri	Ptychadena nana	ZMB-57195	Paratype	M	24.55	8.29	9.74	3.98	1.94	2.55	1.79	1.93	0.79	1.83	2.9	1.66	4.75	5.53	0.5	9.25	12.47	13.63	0.5	1.54	7.83333	39.5	2742
P. erlangeri	Ptychadena nana	ZMB-57199	Paratype	F	25.47	8.19	9.54	3.9	2.28	2.41	2.06	2.44	0.68	1.95	2.92	1.73	5.03	5.41	0.49	12.02	12.48	12.28	0.62	0.93	7.83333	39.5	2742
P. erlangeri	Ptychadena nana	ZMB-26878	Holotype	F	26.86	8.59	9.05	3.97	2.04	2.25	1.88	1.6	1.3	1.8	2.78	2.18	4.62	4.55	0.41	10.16	11.32	13.44	0.6	1.09	7.83333	39.5	2742	« Somaliland », Didda, Est Plateau Arussi, Ethiopie, 2000-3000 m. Corrdintes estimated by Largen (2001).
P. erlangeri	Ptychadena nana	SB486	-	M	30.9	11	11.3	4.6	2.1	2.3	1.9	2.4	1	1.7	3.5	2	5.5	5.7	0.4	12.9	13.3	13.9	0.5	1.2	8.13025	39.3984	2357
P. erlangeri	Ptychadena nana	SB487	-	M	31.3	11	10.6	4.1	1.9	2.1	1.7	1.9	1	1.9	3.5	2.4	5.3	5.5	0.5	13	13.7	14	0.5	1.3	8.13025	39.3984	2357
P. erlangeri	Ptychadena nana	SB488	-	F	31.2	9.3	9.5	3.9	2.4	2.3	2.2	1.7	0.7	1.4	2.7	1.7	5.2	6.5	0.4	13.6	13.7	14.8	0.4	1.5	8.13025	39.3984	2357
P. erlangeri	Ptychadena nana	SB493	-	F	34.4	10.5	9.8	4.2	2.4	2.6	1.7	2.3	1.1	1.8	3.4	2.2	4.5	5.3	0.5	11.4	12.3	13.3	0.6	1.2	7.73068	39.7133	2377
P. erlangeri	Ptychadena nana	SB494	-	M	29.9	11.9	10.9	4.2	2.1	2.2	1.7	2.2	1.1	1.6	3.2	2.4	5.4	5.7	0.5	12.7	13	13.8	0.3	1.3	7.73068	39.7133	2377
P. erlangeri	Ptychadena nana	SB495	-	M	31.2	11.7	10	4.6	2.3	2.1	2.1	1.8	0.9	1.8	2.6	2.1	4.1	6.2	0.5	12.2	12.9	14	0.6	1.2	7.73068	39.7133	2377
P. erlangeri	Ptychadena nana	SB508	-	F	30.9	10.4	10.7	4.3	2.4	2.6	1.7	2.3	0.8	1.9	3.7	2.4	4.9	6.1	0.5	12.6	14	15.5	0.5	1.3	8.1086	39.4486	2573
P. erlangeri	Ptychadena nana	SB510	-	F	30	10.1	10.2	4.1	2.4	2.7	1.8	2	0.9	1.8	3.6	2.5	5.2	6.1	0.5	12.6	13.1	14.2	0.5	1.2	8.1086	39.4486	2573
P. erlangeri	Ptychadena nana	SB512	-	F	33.8	12.1	11.6	5.1	2.9	3.1	2	2.1	1.4	1.8	3.9	2.7	5.3	6.2	0.6	14.5	14.8	16.2	0.6	1	8.1086	39.4486	2573
P. erlangeri	Ptychadena nana	SB515	-	F	31.2	9.7	10.5	4.3	2.6	2.5	1.7	1.8	1.1	1.8	3.4	2.2	4.9	5.8	0.5	12.9	13.44	14.4	0.6	1.3	8.1086	39.4486	2573
P. erlangeri	Ptychadena nana	SB516	-	F	32.3	11	10.9	4.6	2.6	2.9	2.1	2.2	1.1	1.7	3.6	2.3	5	6.1	0.6	13	13.8	15.7	0..6	1.4	8.1086	39.4486	2573
P. erlangeri	Ptychadena nana	SB523	-	M	30.5	11.1	10.5	4.4	2.5	2.2	1.8	2.8	1.1	2	2.5	1.8	4.8	5.5	0.4	11.8	12.3	14	0.5	1.4	8.1086	39.4486	2573
P. erlangeri	Ptychadena nana	SB524	-	M	29.1	10	9.4	4.2	2	2.1	1.9	2.5	1	1.8	2.1	1.7	4.8	6.2	0.5	11.1	12.3	14.2	0.4	1.6	8.1086	39.4486	2573
P. erlangeri	Ptychadena nana	SB525	-	M	30.2	11.5	10.6	4.3	2.5	2.4	1.7	2.4	1	2	3.7	2.6	5.9	6.6	0.5	13.2	13.6	15.2	0.3	1.5	8.1086	39.4486	2573
P. erlangeri	Ptychadena nana	SB526	-	M	30.9	10.6	10.5	4.7	2.5	2.8	2	2.5	0.9	1.9	2.5	2.3	5.4	5.8	0.5	12.8	14	15.5	0.5	1.2	8.1086	39.4486	2573
P. erlangeri	Ptychadena robeensis	SB81	Holotype	M	29.3	10.8	11.3	4.5	2.2	2.6	1.9	2.6	1.1	2	2.6	2.2	5	6.3	0.6	13.2	13.2	14.9	0.3	1.3	7.21107	39.9672	2374
P. erlangeri	Ptychadena robeensis	15-138	-	F	31.7	12	10.7	4.5	2.2	2.1	1.9	2.5	0.9	1.7	3.2	1.6	5.5	7	0.6	13.4	13.7	16.6	0.6	1.5	7.172	39.9722	2431
P. erlangeri	Ptychadena robeensis	15-139	-	M	30.2	11	11.2	4.3	1.9	2.2	1.9	2.4	1.2	1.6	2.6	1.8	4.4	5.9	0.9	13.2	12.4	14.3	0.8	1	7.172	39.9722	2431
P. erlangeri	Ptychadena robeensis	15-140	-	M	29.7	9.6	12.1	4.4	2.3	2.2	1.9	2.5	1.1	2.1	3	2.2	4.9	6.3	0.6	11.7	13.2	14.4	0.4	1.3	7.172	39.9722	2431
P. erlangeri	Ptychadena robeensis	15-147	-	M	30	9.3	11.2	3.8	1.9	2.3	2	2.7	1	2.2	3.1	2.1	4.6	6	0.5	11.5	12.7	14.6	0.7	1.5	7.05102	39.9826	2612
P. erlangeri	Ptychadena robeensis	15-163	-	M	31.8	9.8	12.8	4.4	2.3	2.1	1.9	2.5	1.1	2.3	2.5	2.4	5.5	6.8	0.3	12.4	14	15.9	0.4	0.6	7.10606	39.8182	3058
P. erlangeri	Ptychadena robeensis	16-77	-	F	32.7	10.9	10.8	4.5	2.8	2.6	2	1.9	1	2.1	3.1	2.3	5.6	6.9	0.5	12.6	14.7	13.9	0.7	1.2	7.17237	39.9726	2408
P. erlangeri	Ptychadena robeensis	16-92	-	M	29.8	10.9	10.7	4.1	1.9	2.6	2	2.1	1.1	1.8	3	2	5.7	6	1	11.7	13.7	15.3	0.4	0.9	7.10648	39.8184	3065
P. erlangeri	Ptychadena robeensis	SB65	-	M	29.9	11.6	10.9	4.5	2.2	2.3	1.9	1.9	0.9	2.4	3.3	2.3	5.9	6.5	0.5	12.2	14.9	16.4	0.6	1.1	7.09149	39.7834	3079
P. erlangeri	Ptychadena robeensis	SB82	-	M	31.3	10.9	11	3.9	2	2.7	1.7	2.3	0.9	1.9	3.8	2.2	5.7	5.9	0.5	12.9	13.6	14.8	0.5	0.9	7.21107	39.9672	2374
P. erlangeri	Ptychadena robeensis	SB83	-	M	30.1	10.8	11.3	4.4	2	2.3	1.9	2.8	1.2	2	2.8	2	5.2	6.5	0.6	11.9	12.3	13	0.6	1.6	7.21107	39.9672	2374
P. erlangeri	Ptychadena robeensis	SB84	-	M	30.4	11	10	4.3	2.5	2.5	2.3	2.6	1.1	1.9	3.4	2.4	5.5	7	0.5	11.3	13.8	15.1	0.4	1.2	7.21107	39.9672	2374
P. erlangeri	Ptychadena robeensis	SB87	-	F	34.5	10.9	11.2	4.5	2.3	2.6	2.1	2.9	1.4	2.1	3.4	2.2	6.1	6.1	0.5	11.8	14.4	15.9	0.4	1.3	7.10563	39.8168	3015
P. erlangeri	Ptychadena robeensis	SB88	-	M	30.1	11	10.2	4.2	2.1	2.4	2	2.3	1.2	1.9	3.3	2	5.8	5.9	0.4	12.7	13.3	15.5	0.4	1.4	7.10563	39.8168	3015
P. erlangeri	Ptychadena robeensis	SB89	-	F	27.6	10.5	11	3.7	1.6	2.6	1.8	2.7	1	1.9	3.4	1.9	5	6.1	0.4	10.9	13	15	0.6	1.1	7.10563	39.8168	3015
P. erlangeri	Ptychadena robeensis	SB92	-	M	30.4	11.8	12	4.4	2.4	2.2	1.8	2.3	1.1	2.3	3	1.9	6.1	7.2	0.5	13.6	14.8	16.4	0.4	1.3	7.10563	39.8168	3015
P. erlangeri	Ptychadena robeensis	SB93	-	M	30.7	11	10.1	4.4	2.3	2.2	2.1	2.7	1.3	1.7	2.7	1.7	5.7	6.3	0.5	13.3	14.3	16.3	0.6	1.2	7.10563	39.8168	3015
P. neumanni	Ptychadena beka	SB291	Holotype	M	36.3	14.3	14.1	5.4	2.6	2.9	2.4	2.6	1.3	2.8	4.2	2.8	6.4	7.7	0.6	18.1	18.6	18.1	0.5	1.8	8.99504	36.4954	2213
P. neumanni	Ptychadena beka	15-283	-	M	33.8	13.3	12.7	5.2	2.7	2.9	2.4	2.8	1	2.9	3.4	2.7	6.2	7.9	0.5	15.4	18.4	18.7	0.6	1.7	8.97415	36.4906	2243
P. neumanni	Ptychadena beka	15-5	-	M	38.4	14.3	16.5	6	2.7	3	2.7	3	0.9	3.3	3.5	2	6.4	8	0.6	17.4	19	19.2	0.6	1.9	9.05077	38.4312	2433
P. neumanni	Ptychadena beka	16-1	-	F	38.4	13	15.6	6.1	2.8	3.2	2.8	3.6	1	3.1	3.8	2.4	6.6	9.6	0.5	19.4	21.7	22	0.5	1.9	9.05077	38.4312	2386
P. neumanni	Ptychadena beka	SB268	-	F	42.2	14.3	13.3	6.2	3.3	3.5	3.2	3.2	1.6	3.2	4.9	2.9	8.1	8.8	0.7	20.9	25.6	23.6	0.5	2	7.50854	36.0637	2038
P. neumanni	Ptychadena beka	SB270	-	F	41.6	13	14.5	6.5	3.2	3.5	3.4	2.3	1.4	2.7	3.5	2.7	8	8.8	0.7	18.1	21.9	21.5	1	1.9	8.96707	37.8471	2170
P. neumanni	Ptychadena beka	SB272	-	F	40.8	15.8	16	6.8	3.3	4	3.1	3.5	1.6	3.2	4.7	3	8.5	9.6	0.6	19.6	24.5	23.8	0.6	1.7	8.99217	37.8053	1955
P. neumanni	Ptychadena beka	SB276	-	F	45	15.2	15.4	6.4	3.5	3.7	3.1	3	1.6	3.2	5	3.2	8.7	9.8	0.6	21.4	25.8	23.9	0.8	2	8.99197	37.7951	1945
P. neumanni	Ptychadena beka	SB282	-	F	45.3	15.9	15.8	6.7	3.2	4	3.6	3.2	1.8	3.7	4.8	3	8.1	10	0.5	21.3	25.4	24.2	0.6	2.1	8.99504	36.4954	2213
P. neumanni	Ptychadena beka	SB287	-	F	45.6	14.7	16.8	7	3.4	3.9	3.2	3.3	1.3	3.2	5.3	3.1	7.5	9.4	0.7	22.9	26.7	24.4	0.6	1.9	8.99504	36.4954	2213
P. neumanni	Ptychadena beka	SB292	-	M	37.9	14.5	13.5	5.7	3.2	3	3	3	1.4	3.1	3.7	2	6.9	9	0.5	17.9	19.9	19.7	0.6	1.3	8.99504	36.4954	2213
P. neumanni	Ptychadena beka	SB387	-	M	37.7	14.5	14.2	5.9	2.9	3.2	2.6	2.4	1.5	2.5	4.7	2.9	7.4	8.6	0.6	19.9	21.4	21.3	0.5	1.7	7.5544	35.4148	1936
P. neumanni	Ptychadena beka	SB471	-	M	35.6	13	13.1	5.2	2.3	2.5	2.1	2.2	0.6	2.8	3.9	2.2	6.3	8.3	0.5	17.4	18.4	18.4	0.5	1.9	8.12754	39.2732	2138
P. neumanni	Ptychadena beka	SB566	-	F	47	15.7	17.3	7.8	4.1	3.7	2.9	3.9	1.4	3.6	3.9	2.9	8.7	10.1	0.8	23.3	26	25.8	0.7	1.9	10.0197	38.2494	2448
P. neumanni	Ptychadena beka	SB576	-	M	38.3	15.9	13.9	5.8	2.7	3.1	2.6	2.6	0.9	2.8	4.3	3.2	6.7	8.2	0.6	18	19.3	19.6	0.8	1.6	9.86641	38.3758	2596
P. neumanni	Ptychadena beka	SB614	-	M	41.4	15.4	13.9	5.9	3.5	3	2.2	2.8	0.3	3.2	4.8	2.6	7.5	8.1	0.8	16.9	19.7	20.1	0.7	1.4	9.06917	38.5214	2397
P. neumanni	Ptychadena beka	SB617	-	M	41.8	15.5	16.3	6.5	3.2	3	3.1	2.9	1.6	2.8	3.4	2.6	6.8	9.2	0.7	17.1	20.4	20	0.7	1.8	9.06917	38.5214	2397
P. neumanni	Ptychadena delphina	SB310	Holotype	M	44.2	14.7	14.2	6.6	3.3	3.7	3.6	2.6	1.6	3.5	4.7	3.1	8.9	9.5	0.7	20.1	23.8	25.1	0.5	1.7	8.21946	36.446	2064
P. neumanni	Ptychadena delphina	16-241	-	M	39.7	14.6	15.8	6	2.9	3	2.5	2.3	1.3	2.6	4.2	3	7.5	9.5	0.5	19.2	21.3	22.6	0.5	1.3	8.37463	36.2596	1876
P. neumanni	Ptychadena delphina	16-242	-	F	43.2	13.4	15.5	6.7	3.1	3.1	3.1	3.3	1.8	3.1	4.5	3.1	8.3	9	0.7	19.3	22.1	23.1	0.7	1.8	8.37699	36.1733	1864
P. neumanni	Ptychadena delphina	SB295	-	F	48.2	16.6	16.3	6.7	2.9	3.8	3.3	3.4	1.4	3.6	5.3	3.6	9.8	10.4	0.7	25.1	27.9	27	0.7	1.6	8.43296	36.3176	1942
P. neumanni	Ptychadena delphina	SB313	-	M	42.1	15.3	14.4	6.4	3.3	3.5	3.2	2.4	1.5	2.9	4.8	3.1	8.3	8.4	0.5	18.6	22.4	22.7	0.4	1.7	8.21946	36.446	2064
P. neumanni	Ptychadena delphina	SB314	-	M	41	14.7	13.9	6.1	2.8	2.7	2.8	3.1	1	2.8	4	2.7	8.2	10	0.6	18.6	20.5	17.2	0.5	1.7	8.21946	36.446	2064
P. neumanni	Ptychadena delphina	SB341	-	F	47.7	16.2	16.9	7.7	3.8	3.4	3.5	3.3	1.7	3.5	5.6	3	10.3	10.5	0.5	23.3	28.1	27.6	0.7	1.8	8.17686	35.3627	1612
P. neumanni	Ptychadena delphina	SB354	-	M	36.9	14.6	14	5.7	2.8	3.2	1.9	2.3	1.3	2.7	4.6	2.9	8.2	8.6	0.4	17.8	20.1	21.7	0.5	1.5	8.08019	35.5239	1903
P. neumanni	Ptychadena delphina	SB355	-	F	49.1	16.8	17.3	6.9	3.4	3.5	3	3.2	1.5	3.5	5.1	3.6	9.2	10.4	0.6	23.4	26.1	25.6	0.5	1.8	8.08019	35.5239	1903
P. neumanni	Ptychadena delphina	SB356	-	F	46.1	15.3	15.2	6.6	3.2	3.3	3.1	2.6	1.5	3.1	5	3.4	8.7	9.8	0.7	22.8	25.8	25	0.8	1.9	8.06485	35.5236	1852
P. neumanni	Ptychadena delphina	SB357	-	F	49.2	17.3	16.6	6.8	3.5	3.5	3.1	3.2	1.5	3.7	5.6	3.1	9.4	10.3	0.6	23.4	25.7	25.8	0.7	2	8.06485	35.5236	1852
P. neumanni	Ptychadena delphina	SB363	-	M	36.9	14.1	13.5	6.1	2.8	3	2.8	2.6	1.1	3.3	3.1	2.7	7.5	7.7	0.7	18.6	20.2	20.5	0.5	1.3	8.04032	35.5241	1899
P. neumanni	Ptychadena doro	SB328	Holotype	M	36.2	12.2	12	5.5	2.8	3.3	2.8	2.3	1.3	2.5	4.3	2.6	7.6	8.2	0.6	17.7	20.9	20.1	0.6	1.6	8.21946	36.446	2064
P. neumanni	Ptychadena doro	15-260	-	M	32.5	10.9	11.6	5.2	2.2	2.8	2.5	2.9	0.9	2.4	3.9	2.6	7.1	9	0.7	15.4	19.5	21.4	0.6	1.4	7.42131	35.3993	2316
P. neumanni	Ptychadena doro	16-198	-	M	37.3	12.4	14.1	5.9	3	3.2	2.5	3.5	0.9	3.1	4.2	2.6	7.5	8.7	0.6	19.2	21.2	22.7	0.6	2.1	7.73067	36.6926	2218
P. neumanni	Ptychadena doro	16-200	-	M	39.3	13.8	14.9	5.9	2.9	3.4	2.4	2.9	1.5	2.6	4	2.7	6.5	9.5	0.5	20	23.7	24.9	0.6	1.7	7.73067	36.6926	2218
P. neumanni	Ptychadena doro	16-344	-	F	44.9	14	15.4	6.9	3.4	3.5	3	3.7	1.5	2.6	4.5	3.3	7.9	10.7	0.6	24.4	26.9	26.7	1	1.9	7.42436	35.4001	2280
P. neumanni	Ptychadena doro	16-350	-	F	32.9	13	14.7	6.7	3.1	3.6	3	3.5	1.3	3.5	4.4	3.5	10.1	11.4	0.7	26.2	28	29	0.9	2.2	7.43927	35.4047	2240
P. neumanni	Ptychadena doro	16-352	-	M	34.3	13.2	14	5.5	2.4	2.9	2.6	2.3	1.2	1.8	4.1	2.5	7.2	8.4	0.6	17.4	21.5	21.8	0.5	1.2	7.42121	35.3992	2304
P. neumanni	Ptychadena doro	16-353	-	M	34.7	12.1	12.8	5.4	2.7	3	2.4	3.3	1	2.5	3.8	2.2	6.5	9.5	0.9	14.5	19.7	19.9	0.6	1.5	7.42121	35.3992	2304
P. neumanni	Ptychadena doro	16-361	-	M	35.3	12.7	14.1	5.9	2.6	3	2.7	2.9	1.1	2.5	4.1	2.4	7.1	8.5	0.7	17.8	20.7	21.1	0.6	1.3	7.42121	35.3992	2304
P. neumanni	Ptychadena doro	SB247	-	M	37.4	13.3	14.4	6	3	3.1	2.3	2.5	1.3	2.4	4.1	2.7	6.9	9.2	0.7	19.3	22.2	22.6	0.6	1.9	7.54485	36.582	2272
P. neumanni	Ptychadena doro	SB298	-	F	38.2	13.5	14.4	5.6	2.7	2.9	1.9	2.6	1	2.6	4	2.5	8.2	9.4	0.3	19.8	25	24.2	0.5	1.7	8.25237	36.4465	2159
P. neumanni	Ptychadena doro	SB299	-	M	35.8	12.7	12.8	5.2	2.8	3.1	2.7	2.9	1.3	2.8	4.4	2.6	7.7	7.1	0.5	17.1	20.2	20.9	0.5	1.3	8.21946	36.446	2064
P. neumanni	Ptychadena doro	SB309	-	F	47.7	15.1	15	7.1	3.6	3.5	3.2	3.6	1.5	2.6	5.3	3.1	9.6	10.8	0.6	21.6	27	27.9	0.9	2	8.27417	36.4443	2198
P. neumanni	Ptychadena doro	SB311	-	M	36.6	13.2	11.4	6.1	3	3.3	2.5	2.5	1	2.6	4.3	2.5	6.8	8.7	0.5	18.2	20.7	22.3	0.5	1.3	8.21946	36.446	2064
P. neumanni	Ptychadena doro	SB312	-	M	38.8	13.3	13	5.8	3	3.5	2.4	2.6	1.1	2.6	3.7	2.5	7.4	8.3	0.3	17.6	20.3	21.2	0.5	1.7	8.21946	36.446	2064
P. neumanni	Ptychadena doro	SB327	-	F	43.6	14.8	14.9	6.8	3.3	3.5	2.7	3.2	1.5	3	4.8	3.2	9.2	8.8	0.7	20.8	25.8	26.3	1	1.7	8.21946	36.446	2064
P. neumanni	Ptychadena doro	SB346	-	F	46.9	14.9	15.5	7	4.1	4	3.3	2.7	0.9	2.9	4.6	2.5	8.3	11.2	0.6	22.6	27.2	27	0.5	1.5	8.16452	35.3819	1654
P. neumanni	Ptychadena doro	SB386	-	M	36.1	12.2	13.1	5.7	2.6	3.1	2.6	2.8	1.1	2.4	3.5	2.1	7.4	7.8	0.6	17.5	20.8	20.3	0.4	1.7	7.5544	35.4148	1936
P. neumanni	Ptychadena doro	SB408	-	M	31.5	11.4	12.3	4.9	2.4	2.6	2.2	2.6	0.9	2.5	3.1	2	6.3	7.6	0.4	15.2	17.6	15.5	0.5	1.1	7.5532	35.4158	1940
P. neumanni	Ptychadena goweri	TJC224	Holotype	M	41.9	14.8	14.8	6.7	2.9	2.8	3.1	3.2	1.9	2.8	3.3	2.7	9.5	8.3	0.7	22.2	24.1	25.4	0.8	2.1	6.71779	39.7257	2375
P. neumanni	Ptychadena goweri	15-103	-	M	44	15.9	17.5	7	3.1	3	3.3	3.3	1.4	2.8	4.7	2.9	7.8	10.4	0.5	22	25.1	24.9	0.6	1.8	6.58655	39.7417	1778
P. neumanni	Ptychadena goweri	15-105	-	M	41.5	15.4	17.9	6.7	2.9	4.1	3.1	3.4	1.2	3.5	4.9	2.8	7.6	10.2	0.6	19.9	24.6	24.7	0.6	2.6	6.58655	39.7417	1778
P. neumanni	Ptychadena goweri	15-121	-	M	44.1	14.6	18.8	7.5	3.8	3.7	3.1	4	1.5	4	5	2.8	7.8	11.1	0.7	20.5	25.5	27.5	0.6	2	6.6634	39.7302	2002
P. neumanni	Ptychadena goweri	15-425	-	F	47.2	15.3	19.3	7.4	3.6	3.5	3.2	4	1.6	3.5	4	3.2	8.5	11	0.6	23.7	29.3	26.7	0.7	2.9	6.04546	38.837	2238
P. neumanni	Ptychadena goweri	15-426	-	M	38.6	15	13.6	5.6	2.5	3.3	2.4	2.9	1.2	2.9	3.8	2.6	7	9.6	0.8	18.4	23.2	23.6	0.7	1.6	6.02133	38.8468	2224
P. neumanni	Ptychadena goweri	15-427	-	M	41.6	15.6	15	6.6	3	3.3	2.6	2.9	1.3	2.5	4.2	2.8	7.8	10.9	1.1	21	25.7	25.2	1	2.1	5.90546	38.9334	1745
P. neumanni	Ptychadena goweri	15-448	-	M	36.6	17.6	16.5	7.4	3.4	3.6	2.9	3.5	1.4	3.6	5	3.2	8.2	11.4	1	23.6	28.2	28.1	0.9	2.3	6.71925	39.7202	2421
P. neumanni	Ptychadena goweri	15-449	-	M	42.5	15	16.3	7	3.3	4.1	3.3	4	1.4	3.3	3.6	3	8.2	10.9	0.7	23	26	26.2	0.6	1.8	6.71925	39.7202	2421
P. neumanni	Ptychadena goweri	15-85	-	F	55.4	20.6	22.5	7.3	3.3	4.2	3.4	3.7	1.4	3.6	5	3.6	10.5	13	1	26.3	31.4	31.5	0.9	2.4	6.6393	39.7347	1901
P. neumanni	Ptychadena goweri	SB100	-	M	47	16	16.2	6.5	3.3	3.6	3.5	3.1	1.7	3.3	5	3.3	10.1	10.3	0.5	22.9	27	26	0.7	1.7	6.6634	39.7302	2439
P. neumanni	Ptychadena goweri	SB119	-	M	38.9	14.9	17.2	6.1	2.8	2.8	2.9	2.9	1.4	2.7	3.3	2.6	7.5	9	0.7	21.6	22.2	NA	NA	2.1	6.71825	39.7262	2392
P. neumanni	Ptychadena goweri	SB120	-	M	43.6	16.4	17	6	2.7	3.1	2.8	2.7	1.5	2.6	4.7	3.1	9.2	10	0.6	23.5	25.8	24.8	0.8	1.7	6.71825	39.7262	2392
P. neumanni	Ptychadena goweri	SB158	-	F	46.4	16.2	16.8	6.9	3.4	4.1	3.4	3	2	2.9	5.1	3.3	9.2	10.4	0.6	21.8	27.1	27	0.8	2.1	6.00934	38.8576	2105
P. neumanni	Ptychadena goweri	SB159	-	F	54.2	17.7	18.3	7.9	4	3.2	3.4	3.2	2	4	5.3	3.2	10.1	12.4	0.7	26	32.9	30.5	0.8	2.4	6.00934	38.8576	2105
P. neumanni	Ptychadena goweri	SB160	-	M	44.1	15.5	15.6	7	3.3	4	3.4	3.4	1.7	3.1	4.8	2.7	9.5	9.6	0.6	23.2	26.3	24.6	0.8	1.9	6.00934	38.8576	2105
P. neumanni	Ptychadena goweri	SB161	-	M	44.9	16	15.2	6.2	2.9	3.9	3.3	3.2	1.3	3.5	4.8	3	8.7	10.2	0.9	23	27	26.6	0.7	2.1	6.00934	38.8576	2105
P. neumanni	Ptychadena goweri	SB807	-	F	48.8	16.6	16.9	7.4	3.6	4	3.7	3.5	1.7	3.3	5.1	3.2	9.22	11.8	0.7	27	29.1	30.2	0.7	2.2	6.66402	39.7301	1992
P. neumanni	Ptychadena goweri	SB808	-	F	55.2	19	17.7	7.9	4.1	4.6	4.1	3.8	2.3	3.6	5.4	3.1	11.2	12.2	0.7	29.5	32.7	30.6	0.8	2.7	6.71639	39.7257	2375
P. neumanni	Ptychadena goweri	SB99	-	M	44.2	15.2	14.9	6.7	3.1	3.6	3.4	2.7	1.5	2.8	4.8	3	9.7	9.6	0.7	21.8	25.5	25.6	0.7	1.9	6.6393	39.7347	2440
P. neumanni	Ptychadena goweri	TJC218	-	M	42	17.3	17	6.8	3.1	3.3	3.7	3.4	1.8	2.8	3.2	2.9	8.5	10.8	1	22.3	25.5	27	0.9	2.1	NA	NA	NA
P. neumanni	Ptychadena harenna	15-104	-	F	43.1	14.6	15.4	6.7	3.2	3.7	3.1	4.3	1.5	3.4	4.8	2.3	7.4	10.2	0.6	22.1	25.2	23.6	0.6	2.4	6.58655	39.7417	1778
P. neumanni	Ptychadena harenna	15-106	-	F	43.5	16.3	16.6	7.2	3.6	3.9	2.9	4	1.4	2.8	4.6	3.1	8.1	9.3	1.1	21.5	24.6	24.3	1	1.7	6.58655	39.7417	1778
P. neumanni	Ptychadena harenna	SB101	-	M	37.2	14.3	14	5.7	3	3.6	2.8	3	1	3	5.2	2.9	8.2	8.4	0.6	19.4	21.3	21.3	0.4	1.4	6.6634	39.7302	2439
P. neumanni	Ptychadena harenna	SB102	-	M	36.3	14.3	13.5	6.1	3.2	3.1	2.1	2.6	1.3	2.8	4.4	2.9	7.4	8.6	0.6	20	20.8	21	0.6	1.6	6.6634	39.7302	2439
P. neumanni	Ptychadena harenna	SB142	-	M	33.2	11.9	12.9	5.4	2.8	2.8	2.2	1.7	0.8	2.6	4.3	2.1	7.4	7.7	0.5	15.6	18.8	18.3	0.5	1.3	6.48294	39.7487	1501
P. neumanni	Ptychadena harenna	SB795	-	M	38.5	14	16.6	6	3.3	3.9	2.6	2.3	1.6	3.9	5.4	3.4	7.4	7.7	0.8	18.8	21.6	22.1	0.5	1.5	6.71639	39.7257	2375
P. neumanni	Ptychadena neumanni	ZMB-57184 (ZMB-26879-3)	Syntype 3	M	33.58	10.9	13.11	5.94667	3.28	3.57667	2.75333	2.73333	0.956667	2.35	3.68667	1.89	6.81333	8.59333	0.546667	19.4233	20.7133	21.3967	0.473333	1.38333	6.33	36.8333	2000
P. neumanni	Ptychadena neumanni	ZMB-57183 (ZMB-26879-2)	Syntype 2	M	33.93	11.27	13.13	5.64	2.95333	3.55667	2.69333	2.91667	0.973333	2.34333	3.97333	1.84	7.04667	8.12333	0.593333	17.8033	19.9233	20.74	0.583333	1.40667	6.33	36.8333	2000
P. neumanni	Ptychadena neumanni	ZMB-26879 (ZMB-26879-1)	Syntype 1	M	32.2	10.43	12.96	5.42	2.74	3.47667	2.57	3.23	1.06333	2.51333	3.91333	1.79333	6.78	7.51333	0.526667	16.9233	18.2433	18.9033	0.496667	1.15667	6.33	36.8333	2000	Gadat (Gofa), South Ethiopia. Coordinates estimated by Largen (2001)
P. neumanni	Ptychadena neumanni	15-173	-	M	38	13	15.4	6.2	2.9	3.1	2.6	3.7	0.9	3.2	3.8	2.9	7.2	8.1	0.6	17.2	21	21.6	0.8	2	7.08332	38.6381	1896
P. neumanni	Ptychadena neumanni	15-181	-	F	47.1	17.4	17.9	7.7	3.8	3.6	3.2	3.5	1.4	3.2	4.5	2.8	7.9	10.5	1	22.7	27.6	28.9	1.1	2.2	7.31017	36.0767	1922
P. neumanni	Ptychadena neumanni	15-183	-	M	34.9	13.6	13.8	4.9	2.3	2.9	2.1	3.4	1	2.8	3.8	2.2	5.7	8.2	0.6	16.2	19.8	20	0.5	1.8	7.3111	36.0796	1890
P. neumanni	Ptychadena neumanni	15-191	-	M	36.3	13.7	13.5	5	2.9	3.1	2.6	3.5	0.8	2.8	4.1	2.2	6.9	9.1	0.7	17.5	20.8	21.8	0.6	1.5	7.30433	36.1102	1961
P. neumanni	Ptychadena neumanni	15-208	-	M	39.7	13.6	14.7	6.3	2.8	3.2	2.8	3	1.2	3.6	4.1	2.9	6.2	8.9	1.1	19.5	21.9	22.3	0.7	1.2	7.2766	36.1711	1861
P. neumanni	Ptychadena neumanni	15-209	-	M	34	13	13.7	5.9	3	2.8	2.8	3	1.1	2.6	4.1	2.8	7.1	8.8	0.8	19.2	19.8	20.9	0.6	1.7	7.2766	36.1711	1861
P. neumanni	Ptychadena neumanni	16-203	-	F	45.9	14.5	15.1	7.2	3.7	3.7	2.6	3.2	1.5	3.3	4.3	2.8	7.6	8.8	0.9	21	25.7	26	0.9	1.8	7.25421	36.2628	1963
P. neumanni	Ptychadena neumanni	16-302	-	F	46.6	14.3	19.7	7.6	3.6	4.3	3.4	4.4	1.2	4.3	4.3	3.3	7.9	10	0.7	20	25.6	26.1	0.4	2.4	6.23695	35.5712	1936
P. neumanni	Ptychadena neumanni	16-303	-	M	37.1	13.2	14.9	5.7	2.8	2.9	2.1	3	0.8	2.3	4.1	2.7	6.5	7.8	1.1	17.8	21.5	21.4	0.6	1.4	6.23695	35.5712	1936
P. neumanni	Ptychadena neumanni	16-305	-	M	35.9	12.3	13.3	5.7	2.5	3.1	3	3.4	0.9	2.8	3.7	2.8	7.7	8.3	0.6	17.7	21.2	22.6	0.6	1.5	6.23695	35.5712	1936
P. neumanni	Ptychadena neumanni	16-313	-	M	35.8	12	14.7	6	2.4	3.2	2.9	3.5	1.2	3.2	3.7	2.7	6.5	7.6	0.5	19.5	21.6	22	0.6	1.6	6.16928	35.5698	1802
P. neumanni	Ptychadena neumanni	16-326	-	F	44.3	15.6	16.2	6.7	3.5	3.3	3.3	3.9	1.2	3	4.2	2.7	8.2	9.2	0.5	24.1	26	26.6	0.7	2	6.84477	35.8651	2063
P. neumanni	Ptychadena neumanni	16-327	-	M	33	12.3	13.5	4.9	2.2	3	2.2	3.1	1.2	2.6	3.7	2.3	6.7	7.7	0.6	16.2	19	19.3	0.6	1.4	7.0203	35.7544	2449
P. neumanni	Ptychadena neumanni	16-329	-	M	34.5	12.5	14.6	5	2.3	2.9	2.2	2.5	1	3.1	4	2.5	7.3	8.2	0.7	16.9	19.2	19.7	0.5	1.4	7.0203	35.7544	2449
P. neumanni	Ptychadena neumanni	SB333	-	F	43.2	14.5	15.4	6.7	3.6	3.9	3.2	3.8	1.6	3.3	5.3	2.8	8	9	0.7	20.3	25.3	24.5	0.7	1.8	8.20139	35.3772	1666
P. neumanni	Ptychadena neumanni	SB334	-	F	44.7	15	16.2	7.3	3.8	4.6	3.2	3.5	1.8	3.3	4.5	2.7	8.5	10.5	0.6	21.3	25.7	25.2	0.4	2	8.20139	35.3772	1666
P. neumanni	Ptychadena neumanni	SB388	-	M	33.6	14	12.7	5	2.5	2.7	2.1	2.8	1.1	2.6	4.1	2.5	6.7	7	0.6	17.5	19	18	0.4	1.3	7.5544	35.4148	1936
P. neumanni	Ptychadena neumanni	SB405	-	F	46.2	14.1	15.6	6.9	3.5	4.3	3.4	3.5	1.9	3.1	4.5	2.9	9	10.2	0.5	21.3	27.1	26.7	0.6	1.6	7.51851	35.4163	1917
P. neumanni	Ptychadena neumanni	SB462	-	F	46.6	16	17.7	7	3.4	4	3.1	3.4	1.6	3.4	5.7	3.9	9.6	10.4	0.8	23.4	26.2	27.5	0.6	1.7	7.54234	36.5732	2240

## Sheet: Table_S2
Table S2. Genbank accession numbers
GenBank accession numbers will be provided upon acceptance

## Sheet: Table_S3
Table S3. Morphometric measurements ratios (average ± standard deviation) of the Ptychadena neumanni complex.
species	sex	N	TL/SVL	THL/SVL	FL/SVL	FL/TL	FL/THL	HW/SVL	HL/SVL	HW/HL	TD/ED	IND/IOD	SN/SL	IOD/ED	EN/IND	IOD/HW
P. amharensis	M	6	0.51 ± 0.01	0.47 ± 0.02	0.51 ± 0.03	1.01 ± 0.04	1.09 ± 0.04	0.38 ± 0.02	0.36 ± 0.01	1.05 ± 0.08	0.71 ± 0.12	1.39 ± 0.24	0.51 ± 0.03	0.51 ± 0.08	0.85 ± 0.09	0.16 ± 0.02
	F	7	0.5 ± 0.03	0.45 ± 0.03	0.5 ± 0.02	0.99 ± 0.02	1.1 ± 0.05	0.33 ± 0.02	0.33 ± 0.02	0.98 ± 0.05	0.68 ± 0.12	1.41 ± 0.21	0.5 ± 0.07	0.56 ± 0.1	0.8 ± 0.08	0.17 ± 0.02
P. beka	M	9	0.51 ± 0.03	0.46 ± 0.04	0.51 ± 0.03	1 ± 0.02	1.11 ± 0.07	0.38 ± 0.02	0.38 ± 0.03	1.02 ± 0.08	0.74 ± 0.13	1.1 ± 0.11	0.5 ± 0.05	0.69 ± 0.14	0.87 ± 0.09	0.19 ± 0.02
	F	8	0.57 ± 0.03	0.48 ± 0.02	0.55 ± 0.02	0.96 ± 0.04	1.14 ± 0.05	0.34 ± 0.02	0.36 ± 0.03	0.95 ± 0.08	0.73 ± 0.11	1.16 ± 0.2	0.5 ± 0.03	0.74 ± 0.15	0.86 ± 0.07	0.22 ± 0.03
P. cooperi	M	8	0.59 ± 0.02	0.5 ± 0.05	0.56 ± 0.03	0.96 ± 0.04	1.14 ± 0.15	0.39 ± 0.02	0.37 ± 0.03	1.08 ± 0.09	0.75 ± 0.1	1.17 ± 0.26	0.58 ± 0.06	0.61 ± 0.18	0.89 ± 0.2	0.16 ± 0.03
	F	1	0.52	0.48	0.51	0.97	1.06	0.33	0.34	0.96	0.79	1.18	0.5	0.59	0.78	0.17
P. delphina	M	6	0.53 ± 0.02	0.47 ± 0.02	0.54 ± 0.06	1.01 ± 0.09	1.15 ± 0.12	0.37 ± 0.02	0.36 ± 0.03	1.03 ± 0.05	0.72 ± 0.18	1.27 ± 0.22	0.48 ± 0.02	0.62 ± 0.15	0.88 ± 0.16	0.17 ± 0.02
	F	6	0.55 ± 0.03	0.48 ± 0.02	0.54 ± 0.02	0.99 ± 0.03	1.13 ± 0.05	0.34 ± 0.01	0.35 ± 0.01	0.98 ± 0.06	0.66 ± 0.03	1.09 ± 0.11	0.48 ± 0.03	0.61 ± 0.07	0.93 ± 0.07	0.2 ± 0.03
P. doro	M	13	0.58 ± 0.03	0.49 ± 0.03	0.59 ± 0.04	1.02 ± 0.06	1.21 ± 0.1	0.35 ± 0.01	0.37 ± 0.03	0.96 ± 0.07	0.64 ± 0.09	1.14 ± 0.17	0.48 ± 0.03	0.71 ± 0.11	0.81 ± 0.07	0.22 ± 0.04
	F	6	0.64 ± 0.11	0.54 ± 0.13	0.65 ± 0.12	1.01 ± 0.03	1.2 ± 0.08	0.34 ± 0.03	0.36 ± 0.05	0.95 ± 0.05	0.63 ± 0.1	1.11 ± 0.2	0.5 ± 0.04	0.7 ± 0.09	0.81 ± 0.09	0.23 ± 0.04
P. erlangeri	M	35	0.53 ± 0.04	0.46 ± 0.02	0.54 ± 0.04	1.02 ± 0.04	1.16 ± 0.06	0.34 ± 0.02	0.36 ± 0.03	0.96 ± 0.09	0.67 ± 0.09	1.1 ± 0.24	0.52 ± 0.04	0.72 ± 0.15	0.81 ± 0.08	0.21 ± 0.03
	F	10	0.54 ± 0.05	0.49 ± 0.05	0.55 ± 0.04	1.03 ± 0.05	1.14 ± 0.06	0.34 ± 0.03	0.35 ± 0.03	0.96 ± 0.09	0.65 ± 0.07	1.18 ± 0.2	0.52 ± 0.03	0.7 ± 0.11	0.86 ± 0.07	0.21 ± 0.02
P. goweri	M	15	0.6 ± 0.05	0.52 ± 0.04	0.61 ± 0.05	1 ± 0.04	1.18 ± 0.08	0.37 ± 0.04	0.38 ± 0.04	0.97 ± 0.09	0.72 ± 0.11	1.08 ± 0.13	0.46 ± 0.02	0.77 ± 0.17	0.91 ± 0.13	0.21 ± 0.03
	F	6	0.59 ± 0.02	0.5 ± 0.03	0.58 ± 0.02	0.97 ± 0.05	1.15 ± 0.07	0.34 ± 0.02	0.36 ± 0.04	0.95 ± 0.09	0.71 ± 0.1	1.12 ± 0.17	0.49 ± 0.02	0.72 ± 0.15	0.91 ± 0.09	0.2 ± 0.03
P. harenna	M	4	0.57 ± 0.01	0.51 ± 0.04	0.57 ± 0.01	1 ± 0.02	1.12 ± 0.06	0.38 ± 0.02	0.39 ± 0.03	0.96 ± 0.1	0.64 ± 0.06	1.43 ± 0.28	0.53 ± 0.01	0.5 ± 0.1	0.73 ± 0.06	0.17 ± 0.03
	F	2	0.58 ± 0.01	0.5 ± 0.01	0.55 ± 0.01	0.96 ± 0.04	1.1 ± 0.04	0.36 ± 0.03	0.37 ± 0.02	0.96 ± 0.02	0.66 ± 0.07	0.92 ± 0.08	0.49 ± 0.02	0.88 ± 0.02	0.79 ± 0.07	0.27 ± 0.03
P. levenorum	M	8	0.49 ± 0.06	0.42 ± 0.06	0.53 ± 0.07	1.07 ± 0.05	1.27 ± 0.11	0.34 ± 0.04	0.35 ± 0.05	0.99 ± 0.08	0.69 ± 0.11	1.12 ± 0.16	0.53 ± 0.05	0.68 ± 0.18	0.76 ± 0.12	0.19 ± 0.03
	F	4	0.51 ± 0.04	0.43 ± 0.03	0.54 ± 0.04	1.07 ± 0.04	1.26 ± 0.1	0.33 ± 0.01	0.33 ± 0.02	1.02 ± 0.09	0.69 ± 0.21	1.07 ± 0.26	0.53 ± 0.02	0.76 ± 0.22	0.8 ± 0.09	0.21 ± 0.04
P. nana	M	12	0.45 ± 0.03	0.41 ± 0.03	0.49 ± 0.04	1.09 ± 0.04	1.2 ± 0.13	0.36 ± 0.02	0.36 ± 0.03	1.01 ± 0.09	0.63 ± 0.13	1.07 ± 0.16	0.52 ± 0.04	0.78 ± 0.21	0.8 ± 0.09	0.22 ± 0.03
	F	12	0.44 ± 0.03	0.41 ± 0.03	0.48 ± 0.04	1.11 ± 0.07	1.18 ± 0.1	0.32 ± 0.02	0.34 ± 0.02	0.95 ± 0.08	0.56 ± 0.08	1.28 ± 0.19	0.56 ± 0.04	0.63 ± 0.13	0.77 ± 0.11	0.21 ± 0.05
P. neumanni	M	20	0.58 ± 0.02	0.52 ± 0.04	0.6 ± 0.03	1.03 ± 0.04	1.16 ± 0.07	0.35 ± 0.03	0.39 ± 0.02	0.89 ± 0.08	0.68 ± 0.1	1.07 ± 0.17	0.5 ± 0.06	0.79 ± 0.1	0.8 ± 0.09	0.26 ± 0.03
	F	8	0.57 ± 0.01	0.48 ± 0.03	0.58 ± 0.02	1.01 ± 0.03	1.22 ± 0.06	0.33 ± 0.02	0.37 ± 0.03	0.91 ± 0.08	0.73 ± 0.12	1.09 ± 0.15	0.51 ± 0.02	0.79 ± 0.13	0.81 ± 0.1	0.24 ± 0.03
P. robeensis	M	13	0.45 ± 0.03	0.41 ± 0.03	0.5 ± 0.03	1.12 ± 0.03	1.22 ± 0.09	0.35 ± 0.03	0.37 ± 0.03	0.97 ± 0.11	0.68 ± 0.11	0.98 ± 0.15	0.5 ± 0.04	0.83 ± 0.15	0.83 ± 0.09	0.23 ± 0.03
	F	4	0.44 ± 0.02	0.39 ± 0.03	0.49 ± 0.05	1.1 ± 0.11	1.27 ± 0.12	0.35 ± 0.03	0.35 ± 0.03	1.01 ± 0.07	0.6 ± 0.06	1.02 ± 0.24	0.51 ± 0.08	0.76 ± 0.1	0.79 ± 0.09	0.23 ± 0.04

## Sheet: Table S4
Table S4. Results of discriminant analyses based on linear morphometric measurements of recently sampled specimens of the P. neumanni complex.
Discriminant analysis on the males the "large" group, barcoded and recent individuals only (no types)
	AIC	F	p-value
TL.tibia	24.468	8.7676	0.005	**
FL.foot	24.649	8.5397	0.005	**
IOD.interorbital	25.836	7.0885	0.005	**
THL.thigh.length	26.188	6.6703	0.005	**
HAL.hand.length	26.978	5.7516	0.005	**
FLL.forearm.length	27.307	5.3778	0.005	**
SL.snout.length	27.315	5.3693	0.005	**
Toe4DW.disc.width	27.875	4.7433	0.005	**
longest.finger.disc.width	27.715	4.92	0.01	**
HL.head.length	28.918	3.6125	0.02	*
Metatarsal.tubercule.length	29.233	3.2801	0.02	*
ETD.eye.tympanum	30.111	2.3743	0.06	.
IND.inter.nares	30.131	2.354	0.075	.
SVL	30.321	2.1621	0.085	.
EN.eye.nostril	30.357	2.126	0.115
HW.head.width	30.555	1.9279	0.115
UEW.upper.eyelid.width	30.7	1.7835	0.185
NS.snout.nostril	31.602	0.9042	0.455
TD.tympanum.diameter	31.953	0.5701	0.645
ED.eye.diameter	32.507	0.0529	0.965
Discriminant analysis on the males the "small" group, barcoded and recent individuals only (no types)
	AIC	F	p-value
HAL.hand.length	-1.8045	6.0384	0.04	*
HL.head.length	-0.4532	4.4872	0.05	*
FL.foot	-0.202	4.2092	0.05	*
ETD.eye.tympanum	-0.6654	4.7246	0.08	.
TD.tympanum.diameter	1.006	2.9157	0.1	.
TL.tibia	1.5718	2.3339	0.125
Metatarsal.tubercule.length	1.5207	2.3858	0.16
FLL.forearm.length	1.6621	2.2424	0.195
longest.finger.disc.width	2.3147	1.5923	0.295
SL.snout.length	2.4203	1.4889	0.315
IND.inter.nares	3.1569	0.7813	0.385
NS.snout.nostril	3.3593	0.591	0.425
ED.eye.diameter	3.4579	0.499	0.5
HW.head.width	3.5007	0.4591	0.525
EN.eye.nostril	3.5084	0.4519	0.545
IOD.interorbital	3.6184	0.3499	0.585
SVL	3.8794	0.11	0.74
THL.thigh.length	3.9129	0.0793	0.74
Toe4DW.disc.width	3.7451	0.2331	0.78
UEW.upper.eyelid.width	3.9805	0.0177	0.935
Discriminant analysis on the males the "medium" group, barcoded and recent individuals only (no types)
	AIC	F	p-value
HW.head.width	82.805	8.8465	0.005	**
TD.tympanum.diameter	83.597	7.9735	0.005	**
SL.snout.length	84.277	7.2329	0.005	**
HAL.hand.length	84.718	6.7572	0.005	**
EN.eye.nostril	84.996	6.4585	0.005	**
IND.inter.nares	85.221	6.2179	0.005	**
THL.thigh.length	85.697	5.7126	0.005	**
IOD.interorbital	86.227	5.1531	0.005	**
SVL	87.69	3.635	0.005	**
HL.head.length	87.086	4.2576	0.01	**
ED.eye.diameter	87.559	3.7698	0.01	**
TL.tibia	87.782	3.5408	0.015	*
FL.foot	87.913	3.4069	0.015	*
NS.snout.nostril	88.346	2.9652	0.02	*
UEW.upper.eyelid.width	89.213	2.091	0.095	.
FLL.forearm.length	89.407	1.8972	0.095	.
Toe4DW.disc.width	89.728	1.5778	0.175
Metatarsal.tubercule.length	89.773	1.5325	0.245
longest.finger.disc.width	90.352	0.9608	0.505
ETD.eye.tympanum	90.759	0.562	0.755

## Sheet: Table S5
Table S5. Summary table presenting the results of the Tukey HSD pairwise tests based on linear morphometrics of the Ptychadena neumanni complex
P-values for the Tukey pairwise comparisons between males of recent and bardoded specimens of 10 species of the Ptychadena numanni complex used to group species in 3 size groups
SVL
	P. neumanni	P. doro	P. delphina	P. nana	P. robeensis	P. beka	P. erlangeri	P. levenorum	P. goweri	P. amharensis
P. neumanni	-	1	0.015	0	0	0.555	0.854	0.932	0.001	0.914
P. doro	-	-	0.002	0	0	0.197	0.98	0.991	0	0.706
P. delphina	-	-	-	0	0	0.764	0	0	1	0.858
P. nana	-	-	-	-	1	0	0.001	0.029	0	0
P. robeensis	-	-	-	-	-	0	0	0.002	0	0
P. beka	-	-	-	-	-	-	0.007	0.051	0.292	1
P. erlangeri	-	-	-	-	-	-	-	1	0	0.224
P. levenorum	-	-	-	-	-	-	-	-	0	0.331
P. goweri	-	-	-	-	-	-	-	-	-	0.503
P. amharensis	-	-	-	-	-	-	-	-	-	-
Summary table presenting the p-values from Tukey HSD tests made on log-transformed variable/SVL between 10 species of the Ptychadena neumanni complex
$HW.head.width
	P. neumanni	P. doro	P. delphina	P. nana	P. robeensis	P. beka	P. erlangeri	P. levenorum	P. goweri	P. amharensis
P. neumanni	-	0.746	0.985	0.691	0.107	0.553	0.302	0.311	0.279	0.989
P. doro	-	-	0.228	1	0.959	0.007	1	0.993	0.002	0.256
P. delphina	-	-	-	0.224	0.019	0.999	0.059	0.067	0.973	1
P. nana	-	-	-	-	1	0.015	1	1	0.005	0.248
P. robeensis	-	-	-	-	-	0	0.996	1	0	0.023
P. beka	-	-	-	-	-	-	0	0.002	1	0.999
P. erlangeri	-	-	-	-	-	-	-	1	0	0.07
P. levenorum	-	-	-	-	-	-	-	-	0.001	0.077
P. goweri	-	-	-	-	-	-	-	-	-	0.965
P. amharensis	-	-	-	-	-	-	-	-	-	-
$HL.head.length
	P. neumanni	P. doro	P. delphina	P. nana	P. robeensis	P. beka	P. erlangeri	P. levenorum	P. goweri	P. amharensis
P. neumanni	-	0.478	0.436	0	0.002	0.992	0.035	0.004	1	0.421
P. doro	-	-	1	0.008	0.429	0.992	0.988	0.37	0.271	1
P. delphina	-	-	-	0.205	0.979	0.948	1	0.926	0.249	1
P. nana	-	-	-	-	0.579	0.002	0.038	0.924	0	0.213
P. robeensis	-	-	-	-	-	0.107	0.888	1	0.001	0.982
P. beka	-	-	-	-	-	-	0.623	0.099	0.906	0.943
P. erlangeri	-	-	-	-	-	-	-	0.787	0.022	1
P. levenorum	-	-	-	-	-	-	-	-	0.002	0.932
P. goweri	-	-	-	-	-	-	-	-	-	0.239
P. amharensis	-	-	-	-	-	-	-	-	-	-
$SL.snout.length
	P. neumanni	P. doro	P. delphina	P. nana	P. robeensis	P. beka	P. erlangeri	P. levenorum	P. goweri	P. amharensis
P. neumanni	-	1	0.797	0.001	0	1	0.049	0	0.003	1
P. doro	-	-	0.914	0	0	1	0.003	0	0.005	0.996
P. delphina	-	-	-	0	0	0.96	0.001	0	0.592	0.632
P. nana	-	-	-	-	0.998	0	0.411	1	0	0.037
P. robeensis	-	-	-	-	-	0	0.002	1	0	0
P. beka	-	-	-	-	-	-	0.022	0	0.02	0.997
P. erlangeri	-	-	-	-	-	-	-	0.116	0	0.621
P. levenorum	-	-	-	-	-	-	-	-	0	0.008
P. goweri	-	-	-	-	-	-	-	-	-	0.004
P. amharensis	-	-	-	-	-	-	-	-	-	-
$NS.snout.nostril
	P. neumanni	P. doro	P. delphina	P. nana	P. robeensis	P. beka	P. erlangeri	P. levenorum	P. goweri	P. amharensis
P. neumanni	-	0.969	0.441	0.659	0.075	0.873	1	0.961	0.203	0.973
P. doro	-	-	0.938	0.078	0	1	0.668	0.32	0.755	1
P. delphina	-	-	-	0.012	0	0.998	0.149	0.058	1	0.995
P. nana	-	-	-	-	1	0.054	0.689	1	0.003	0.17
P. robeensis	-	-	-	-	-	0.001	0.032	0.902	0	0.009
P. beka	-	-	-	-	-	-	0.502	0.22	0.974	1
P. erlangeri	-	-	-	-	-	-	-	0.982	0.036	0.832
P. levenorum	-	-	-	-	-	-	-	-	0.016	0.467
P. goweri	-	-	-	-	-	-	-	-	-	0.965
P. amharensis	-	-	-	-	-	-	-	-	-	-
$IND.inter.nares
	P. neumanni	P. doro	P. delphina	P. nana	P. robeensis	P. beka	P. erlangeri	P. levenorum	P. goweri	P. amharensis
P. neumanni	-	1	0.993	0	0	1	0.029	0	0.691	1
P. doro	-	-	0.993	0	0	0.999	0.007	0	0.657	0.999
P. delphina	-	-	-	0	0	0.883	0.009	0	0.999	0.918
P. nana	-	-	-	-	0.995	0.004	0.209	1	0	0.015
P. robeensis	-	-	-	-	-	0.007	0.477	1	0	0.039
P. beka	-	-	-	-	-	-	0.337	0.006	0.344	1
P. erlangeri	-	-	-	-	-	-	-	0.329	0	0.602
P. levenorum	-	-	-	-	-	-	-	-	0	0.025
P. goweri	-	-	-	-	-	-	-	-	-	0.463
P. amharensis	-	-	-	-	-	-	-	-	-	-
$EN.eye.nostril
	P. neumanni	P. doro	P. delphina	P. nana	P. robeensis	P. beka	P. erlangeri	P. levenorum	P. goweri	P. amharensis
P. neumanni	-	0.991	1	0.002	0.001	1	0.104	0	0.283	1
P. doro	-	-	0.998	0.021	0.008	0.958	0.576	0	0.022	0.999
P. delphina	-	-	-	0.015	0.011	1	0.367	0	0.488	1
P. nana	-	-	-	-	1	0.002	0.423	0.98	0	0.018
P. robeensis	-	-	-	-	-	0.001	0.4	0.711	0	0.014
P. beka	-	-	-	-	-	-	0.073	0	0.511	1
P. erlangeri	-	-	-	-	-	-	-	0.008	0	0.409
P. levenorum	-	-	-	-	-	-	-	-	0	0
P. goweri	-	-	-	-	-	-	-	-	-	0.451
P. amharensis	-	-	-	-	-	-	-	-	-	-
$IOD.interorbital
	P. neumanni	P. doro	P. delphina	P. nana	P. robeensis	P. beka	P. erlangeri	P. levenorum	P. goweri	P. amharensis
P. neumanni	-	0.113	0.009	0.001	0	0.066	0.005	0	1	0
P. doro	-	-	0.853	0.417	0.627	1	0.999	0.002	0.097	0.002
P. delphina	-	-	-	1	1	0.993	0.98	0.6	0.008	0.472
P. nana	-	-	-	-	0.999	0.859	0.697	0.865	0.001	0.749
P. robeensis	-	-	-	-	-	0.982	0.91	0.241	0.001	0.182
P. beka	-	-	-	-	-	-	1	0.043	0.055	0.033
P. erlangeri	-	-	-	-	-	-	-	0.005	0.009	0.006
P. levenorum	-	-	-	-	-	-	-	-	0	1
P. goweri	-	-	-	-	-	-	-	-	-	0
P. amharensis	-	-	-	-	-	-	-	-	-	-
$ETD.eye.tympanum
	P. neumanni	P. doro	P. delphina	P. nana	P. robeensis	P. beka	P. erlangeri	P. levenorum	P. goweri	P. amharensis
P. neumanni	-	0.998	0.78	1	0.997	1	0.998	1	0.02	0.707
P. doro	-	-	0.979	0.994	1	0.93	1	0.996	0.083	0.959
P. delphina	-	-	-	0.746	0.984	0.496	0.95	0.769	0.882	1
P. nana	-	-	-	-	0.991	1	0.994	1	0.028	0.676
P. robeensis	-	-	-	-	-	0.914	1	0.995	0.092	0.967
P. beka	-	-	-	-	-	-	0.919	1	0.006	0.42
P. erlangeri	-	-	-	-	-	-	-	0.997	0.033	0.912
P. levenorum	-	-	-	-	-	-	-	-	0.027	0.699
P. goweri	-	-	-	-	-	-	-	-	-	0.922
P. amharensis	-	-	-	-	-	-	-	-	-	-
$TD.tympanum.diameter
	P. neumanni	P. doro	P. delphina	P. nana	P. robeensis	P. beka	P. erlangeri	P. levenorum	P. goweri	P. amharensis
P. neumanni	-	0.118	1	0	0	1	0.002	0	0.999	1
P. doro	-	-	0.537	0	0	0.168	0.977	0.27	0.038	0.2
P. delphina	-	-	-	0	0	1	0.079	0.006	0.995	1
P. nana	-	-	-	-	0.772	0	0	0.166	0	0
P. robeensis	-	-	-	-	-	0	0.002	0.91	0	0
P. beka	-	-	-	-	-	-	0.005	0	0.999	1
P. erlangeri	-	-	-	-	-	-	-	0.722	0.001	0.013
P. levenorum	-	-	-	-	-	-	-	-	0	0.001
P. goweri	-	-	-	-	-	-	-	-	-	1
P. amharensis	-	-	-	-	-	-	-	-	-	-
$ED.eye.diameter
	P. neumanni	P. doro	P. delphina	P. nana	P. robeensis	P. beka	P. erlangeri	P. levenorum	P. goweri	P. amharensis
P. neumanni	-	1	1	0.001	0.005	1	0.77	0.08	1	0.999
P. doro	-	-	1	0.001	0.002	1	0.724	0.061	1	0.998
P. delphina	-	-	-	0.021	0.103	1	0.986	0.35	1	0.997
P. nana	-	-	-	-	0.976	0.005	0.024	0.949	0.039	0.001
P. robeensis	-	-	-	-	-	0.026	0.109	1	0.184	0.004
P. beka	-	-	-	-	-	-	0.944	0.187	1	0.996
P. erlangeri	-	-	-	-	-	-	-	0.61	0.999	0.46
P. levenorum	-	-	-	-	-	-	-	-	0.521	0.039
P. goweri	-	-	-	-	-	-	-	-	-	0.961
P. amharensis	-	-	-	-	-	-	-	-	-	-
$UEW.upper.eyelid.width
	P. neumanni	P. doro	P. delphina	P. nana	P. robeensis	P. beka	P. erlangeri	P. levenorum	P. goweri	P. amharensis
P. neumanni	-	0.946	0.959	0.336	0.109	1	0.991	0.162	0.996	1
P. doro	-	-	0.328	0.928	0.762	1	1	0.771	0.536	0.932
P. delphina	-	-	-	0.049	0.011	0.806	0.447	0.019	1	0.997
P. nana	-	-	-	-	1	0.719	0.681	1	0.098	0.376
P. robeensis	-	-	-	-	-	0.47	0.284	1	0.024	0.188
P. beka	-	-	-	-	-	-	1	0.498	0.942	0.999
P. erlangeri	-	-	-	-	-	-	-	0.401	0.686	0.983
P. levenorum	-	-	-	-	-	-	-	-	0.039	0.214
P. goweri	-	-	-	-	-	-	-	-	-	1
P. amharensis	-	-	-	-	-	-	-	-	-	-
$FLL.forearm.length
	P. neumanni	P. doro	P. delphina	P. nana	P. robeensis	P. beka	P. erlangeri	P. levenorum	P. goweri	P. amharensis
P. neumanni	-	1	0.63	0.001	0.06	0.997	0.956	1	0.418	1
P. doro	-	-	0.832	0	0.004	0.924	0.556	0.992	0.64	1
P. delphina	-	-	-	0	0	0.226	0.053	0.419	1	0.716
P. nana	-	-	-	-	0.547	0.016	0.003	0.008	0	0.007
P. robeensis	-	-	-	-	-	0.55	0.29	0.37	0	0.295
P. beka	-	-	-	-	-	-	1	1	0.109	1
P. erlangeri	-	-	-	-	-	-	-	1	0.014	0.997
P. levenorum	-	-	-	-	-	-	-	-	0.248	1
P. goweri	-	-	-	-	-	-	-	-	-	0.543
P. amharensis	-	-	-	-	-	-	-	-	-	-
$HAL.hand.length
	P. neumanni	P. doro	P. delphina	P. nana	P. robeensis	P. beka	P. erlangeri	P. levenorum	P. goweri	P. amharensis
P. neumanni	-	0.994	0.957	0	0	1	0.128	0.013	0.003	1
P. doro	-	-	1	0	0	0.963	0.001	0	0.022	0.999
P. delphina	-	-	-	0	0	0.886	0.012	0.001	0.334	0.982
P. nana	-	-	-	-	0.334	0	0	0.272	0	0
P. robeensis	-	-	-	-	-	0.002	0.164	1	0	0.005
P. beka	-	-	-	-	-	-	0.408	0.052	0.002	1
P. erlangeri	-	-	-	-	-	-	-	0.788	0	0.408
P. levenorum	-	-	-	-	-	-	-	-	0	0.058
P. goweri	-	-	-	-	-	-	-	-	-	0.019
P. amharensis	-	-	-	-	-	-	-	-	-	-
$longest.finger.disc.width
	P. neumanni	P. doro	P. delphina	P. nana	P. robeensis	P. beka	P. erlangeri	P. levenorum	P. goweri	P. amharensis
P. neumanni	-	0.346	0.807	0.011	0.083	0.916	0.957	0.66	0.757	1
P. doro	-	-	1	0.69	0.999	0.999	0.88	1	0.006	0.942
P. delphina	-	-	-	0.786	0.999	1	0.997	1	0.08	0.994
P. nana	-	-	-	-	0.952	0.395	0.059	0.756	0	0.188
P. robeensis	-	-	-	-	-	0.94	0.377	0.999	0.001	0.682
P. beka	-	-	-	-	-	-	1	1	0.103	1
P. erlangeri	-	-	-	-	-	-	-	0.986	0.075	1
P. levenorum	-	-	-	-	-	-	-	-	0.035	0.985
P. goweri	-	-	-	-	-	-	-	-	-	0.552
P. amharensis	-	-	-	-	-	-	-	-	-	-
$THL.thigh.length
	P. neumanni	P. doro	P. delphina	P. nana	P. robeensis	P. beka	P. erlangeri	P. levenorum	P. goweri	P. amharensis
P. neumanni	-	0.933	0.981	0	0	0.716	0.171	0	0.331	0.959
P. doro	-	-	1	0	0	1	0.937	0	0.011	1
P. delphina	-	-	-	0	0	1	0.996	0.003	0.068	1
P. nana	-	-	-	-	1	0	0	0.922	0	0
P. robeensis	-	-	-	-	-	0	0	0.954	0	0
P. beka	-	-	-	-	-	-	1	0.003	0.006	1
P. erlangeri	-	-	-	-	-	-	-	0.001	0	0.999
P. levenorum	-	-	-	-	-	-	-	-	0	0.004
P. goweri	-	-	-	-	-	-	-	-	-	0.048
P. amharensis	-	-	-	-	-	-	-	-	-	-
$TL.tibia
	P. neumanni	P. doro	P. delphina	P. nana	P. robeensis	P. beka	P. erlangeri	P. levenorum	P. goweri	P. amharensis
P. neumanni	-	1	0.849	0	0	0.098	0.118	0	0.138	0.109
P. doro	-	-	0.977	0	0	0.24	0.309	0.001	0.02	0.247
P. delphina	-	-	-	0	0	0.991	1	0.198	0.006	0.973
P. nana	-	-	-	-	0.77	0	0	0.002	0	0
P. robeensis	-	-	-	-	-	0	0	0.046	0	0.001
P. beka	-	-	-	-	-	-	0.999	0.682	0	1
P. erlangeri	-	-	-	-	-	-	-	0.089	0	0.992
P. levenorum	-	-	-	-	-	-	-	-	0	0.921
P. goweri	-	-	-	-	-	-	-	-	-	0
P. amharensis	-	-	-	-	-	-	-	-	-	-
$FL.foot
	P. neumanni	P. doro	P. delphina	P. nana	P. robeensis	P. beka	P. erlangeri	P. levenorum	P. goweri	P. amharensis
P. neumanni	-	1	0.707	0	0	0.034	0.124	0.055	0.151	0.069
P. doro	-	-	0.674	0	0	0.021	0.065	0.036	0.093	0.051
P. delphina	-	-	-	0.003	0.229	0.984	1	0.99	0.003	0.982
P. nana	-	-	-	-	0.424	0.031	0	0.035	0	0.102
P. robeensis	-	-	-	-	-	0.838	0.017	0.837	0	0.958
P. beka	-	-	-	-	-	-	0.962	1	0	1
P. erlangeri	-	-	-	-	-	-	-	0.98	0	0.968
P. levenorum	-	-	-	-	-	-	-	-	0	1
P. goweri	-	-	-	-	-	-	-	-	-	0
P. amharensis	-	-	-	-	-	-	-	-	-	-
$Toe4DW.disc.width
	P. neumanni	P. doro	P. delphina	P. nana	P. robeensis	P. beka	P. erlangeri	P. levenorum	P. goweri	P. amharensis
P. neumanni	-	0.94	1	0.205	0.191	1	0.928	0.785	0.105	1
P. doro	-	-	1	0.825	0.903	0.752	1	1	0.002	0.999
P. delphina	-	-	-	0.798	0.89	0.988	1	0.998	0.057	1
P. nana	-	-	-	-	1	0.1	0.696	0.994	0	0.606
P. robeensis	-	-	-	-	-	0.085	0.749	1	0	0.704
P. beka	-	-	-	-	-	-	0.707	0.549	0.33	0.999
P. erlangeri	-	-	-	-	-	-	-	0.999	0.001	0.999
P. levenorum	-	-	-	-	-	-	-	-	0.002	0.978
P. goweri	-	-	-	-	-	-	-	-	-	0.124
P. amharensis	-	-	-	-	-	-	-	-	-	-
$Metatarsal.tubercule.length
	P. neumanni	P. doro	P. delphina	P. nana	P. robeensis	P. beka	P. erlangeri	P. levenorum	P. goweri	P. amharensis
P. neumanni	-	0.999	1	0.955	0.011	0.983	1	1	0.127	1
P. doro	-	-	0.994	1	0.053	0.653	1	0.949	0.012	0.994
P. delphina	-	-	-	0.928	0.032	1	1	1	0.448	1
P. nana	-	-	-	-	0.673	0.45	0.965	0.791	0.01	0.927
P. robeensis	-	-	-	-	-	0	0.001	0.005	0	0.032
P. beka	-	-	-	-	-	-	0.869	1	0.753	1
P. erlangeri	-	-	-	-	-	-	-	0.996	0.023	1
P. levenorum	-	-	-	-	-	-	-	-	0.477	1
P. goweri	-	-	-	-	-	-	-	-	-	0.449
P. amharensis	-	-	-	-	-	-	-	-	-	-

## Sheet: Table_S6
Table S6. Taxonomic history of the Ptychadena neumanni species complex
Species	Author, year	Largen, 2001	Freilich et al. 2014	Smith et al. 2017	Reyes-Velasco et al. 2018	This study
P. neumanni	Ahl, 1924	P. neumanni / P. erlangeri	P. erlangeri	P. erlangeri	P. erlangeri	P. neumanni (sensu stricto)
P. erlangeri	Ahl, 1924	P. neumanni / P. erlangeri	P. cf. neumanni 2	P. largeni	P. cf. neumanni 2	P. erlangeri (sensu stricto)
P. cooperi	Parker, 1930	P. cooperi	P. cooperi	P. cooperi	P. cooperi	P. cooperi
P. nana	Perret, 1980	P. nana	-	-	P. cf. Mt. Gugu	P. nana
P. largeni	Perret, 1994	P. neumanni	P. cf. neumanni 2	P. largeni	P. cf. neumanni 2	P. erlangeri
P. harenna	Largen, 1997	P. harenna	P. harenna	P. harenna	P. harenna	P. harenna
P. beka	This study	P. neumanni / P. erlangeri	P. cf. neumanni 1	P. neumanni	P. cf. neumanni 1	P. beka
P. levenorum	Smith et al. 2017	P. neumanni	P. cf. neumanni 3	P. levenorum	P. cf. neumanni 3	P. levenorum
P. goweri	Smith et al. 2017	P. erlangeri	P. cf. neumanni 4	P. goweri	P. cf. neumanni 4	P. goweri
P. amaharensis	Smith et al. 2017	P. neumanni / P. erlangeri	P. cf. neumanni 5	P. amaharensis	P. cf. neumanni 5	P. amaharensis
P. delphina	This study	-	P. erlangeri	P. erlangeri	P. cf. erlangeri Metu	P. delphina
P. doro	This study	-	P. erlangeri	P. erlangeri	P. cf. erlangeri Gecha	P. doro
P. robeensis	This study	-	P. nana	P. nana	P. nana	P. robeensis
